# Supplementary material for: Afterslip Moment Scaling and Variability From a Global Compilation of Estimates
Source: J Geophys Res Solid Earth. 2022 Apr 12;127(4):e2021JB023897. doi: 10.1029/2021JB023897 (PMC9287082; doi:10.1029/2021JB023897)
Supplement: Supplementary file 2 — Data Set S1 [file JGRB-127-0-s002.xlsx]

## Sheet: Database
Mainshock & Afterslip Paper			USGS Information									GCMT information							Coseismic slip model (From SRCMOD)							Afterslip Study Overview											Afterslip Study Outputs
Event tag	UTC Time	Afterslip Study Citation	Broad Mech	Event Mag (Mw)	Driving Moment (Nm)	USGS MT depth (km)	Parent Catalog	Lat (deg)	Lon (deg)	NP Dip (deg)	NP Rake (deg)	Lat (deg)	Lon (deg)	Centroid depth (km)	Moment (Nm)	NP Strike (deg)	NP Dip (deg)	NP Rake (deg)	Hypo Depth (km)	Afterslip Upper Depth Limit (km)	Afterslip Lower Depth Limit (km)	Approx. Rupture Length (km)	Approx. Rupture Width (km)	Approx.Rupture Aspect	Citation	Approx. Publication Year	Additional Mechanisms Considered	Responsible Mechanisms	MODEL TYPE	Data-Type Used	Model top (km)	Model Bottom (km)	Rheological Space	Shear Modulii (Gpa)	End Time (days since mainshock)	Start Time (days since mainshock)	Moment (Nm)	Low Moment Bound (Nm)	Upper Moment Bound (Nm)	Approx. Mrel (%)	Afterslip top (km)	Afterslip Bottom (km)
Parkfield	2004-09-28-17-15	Freed 2007	SS	6	1.14e+18	8	NC	35.818	-120.366	80	171	35.92	-120.54	12	1.13e+18	321	72	-178	8	0.1	13	40	14.5	2.8	Ji (Caltech, Parkfield) 2004	2007	V\P	A	KSM	GNSS	0	18	EHS	-	730	10	3.4e+18	3.4e+18	-	299.3	0	15
Parkfield	2004-09-28-17-15	Bruhat et al 2011	SS	6	1.14e+18	8	NC	35.818	-120.366	80	171	35.92	-120.54	12	1.13e+18	321	72	-178	8	0.1	13	40	14.5	2.8	Ji (Caltech, Parkfield) 2004	2011	V	A/V	KSM	GNSS/INSAR	0	28	EHS, Elastic lid VEHS	30	1826	-	1.57e+18	8.5e+17	3.7e+18	138.2	0	20
Parkfield	2004-09-28-17-15	Johanson et al 2006	SS	6	1.14e+18	8	NC	35.818	-120.366	80	171	35.92	-120.54	12	1.13e+18	321	72	-178	8	0.1	13	40	14.5	2.8	Ji (Caltech, Parkfield) 2004	2006	-	A	KSM	GNSS/INSAR	0	15	EHS	30	91	1	1.63e+18	1.63e+18	2.8e+18	143.5	0	15
Parkfield	2004-09-28-17-15	Barbot et al 2009	SS	6	1.14e+18	8	NC	35.818	-120.366	80	171	35.92	-120.54	12	1.13e+18	321	72	-178	8	0.1	13	40	14.5	2.8	Ji (Caltech, Parkfield) 2004	2009	-	A	DSM	GNSS	0	15	EHS	30	913	-	3.76e+18	3.23e+18	-	331	0	7
Parkfield	2004-09-28-17-15	Langbein et al 2006	SS	6	1.14e+18	8	NC	35.818	-120.366	80	171	35.92	-120.54	12	1.13e+18	321	72	-178	8	0.1	13	40	14.5	2.8	Ji (Caltech, Parkfield) 2004	2006	-	A	KSM	GNSS/GB	0	16	EHS	-	230	0	2.8e+18	1.1e+18	-	246.5	6	13
Parkfield	2004-09-28-17-15	Wang et al 2012a (Lifeng, Parkfield)	SS	6	1.14e+18	8	NC	35.818	-120.366	80	171	35.92	-120.54	12	1.13e+18	321	72	-178	8	0.1	13	40	14.5	2.8	Ji (Caltech, Parkfield) 2004	2012	-	A	KSM	GNSS	0	16	EHS	-	5	1	2.8e+17	-	-	24.6	5	15
Parkfield	2004-09-28-17-15	Johnson et al 2006	SS	6	1.14e+18	8	NC	35.818	-120.366	80	171	35.92	-120.54	12	1.13e+18	321	72	-178	8	0.1	13	40	14.5	2.8	Ji (Caltech, Parkfield) 2004	2006	V\P	A	DSM	GNSS	0	20	EHS	-	274	-	-	-	-	-	0	15
South Napa	2014-08-24-10-20	Floyd et al 2016	SS	6	1.33e+18	11	NC	38.215	-122.312	82	172	38.31	-122.38	12	1.6e+18	157	83	174	10	0.1	10	15	10	1.5	Gallovic 2016	2016	-	A	KSM	GNSS/INSAR	0	10	EHS	-	67	7	5e+17	5e+17	-	37.6	0	2
South Napa	2014-08-24-10-20	Wei et al 2015	SS	6	1.33e+18	11	NC	38.215	-122.312	82	172	38.31	-122.38	12	1.6e+18	157	83	174	10	0.1	10	15	10	1.5	Gallovic 2016	2015	-	A	KSM	GNSS/INSAR/GB	0	15	EHS	-	30	1	-	-	-	-	0	8
South Napa	2014-08-24-10-20	Lienkaemper et al 2016	SS	6	1.33e+18	11	NC	38.215	-122.312	82	172	38.31	-122.38	12	1.6e+18	157	83	174	10	0.1	10	15	10	1.5	Gallovic 2016	2016	-	A	GA	GB	-	-	-	-	365	-	-	-	-	-	-	-
Karonga* (2009/10)	2009-12-19-23-19	Hamiel et al 2012	N	6	3.5e+18	12	US	-10.108	33.818	38	-88	-10.02	33.85	12	1.09e+18	155	38	-88	-	-	-	-	-	-	-	2012	P	A	KSM	INSAR	-	-	EHS	-	235	6	1.5e+18	1.5e+18	-	39.5	0	5
Umbria Marche*	1997-09-26-09-40	Riva et al 2007	N	6	1.14e+18	15	US HRV	43.084	12.812	39	-87	43.08	12.78	15	1.14e+18	142	39	-87	5.1	0.7	6.9	12.5	7.5	1.7	Hernandez et al 2004	2007	V\P	A/V/P	KSM	GNSS	0	18	EHS	-	1180	90	4.16e+17	-	-	22.9	2	20
Athens	1999-09-07-11-56	Atzori et al 2008	N	6	1.14e+18	15	US HRV	38.119	23.605	39	-81	37.87	23.64	15	1.14e+18	116	39	-81	-	-	-				-	2008	-	A	KSM	InSAR	0	20	EHS	30	913	0	3.8e+17	-	-	33.3	4	16
L'Aquila	2009-04-06-01-32	D'Agostino et al 2012	N	6.3	2.94e+18	15	US	42.334	13.334	43	-124	42.29	13.35	12	3.66e+18	120	54	-113	9.5	1.8	14.6	26.25	15.75	1.7	Cirella et al 2009	2012	-	A	KSM	GNSS/INSAR	0	20	EHS	30	180	0	6.4e+17	-	-	21.8	0	20
L'Aquila	2009-04-06-01-32	Cheloni et al 2010	N	6.3	2.94e+18	15	US	42.334	13.334	43	-124	42.29	13.35	12	3.66e+18	120	54	-113	9.5	1.8	14.6	26.25	15.75	1.7	Cirella et al 2009	2010	-	A	KSM	GNSS	0	20	EHS	30	60	2	6.5e+17	-	-	22.1	0	20
Damxung	2008-10-06-08-39	Bie et al 2014	N	6.3	3.74e+18	12	US LD	29.807	90.35	53	-122	29.66	90.5	12	3.65e+18	178	53	-122	-	-	-	-	-	-	-	2014	V	A	KSM	INSAR	0	20	Layered EHS	32	615	0	3.76e+17	-	-	10.1	3	15
Sefidabeh*	1994-02-24-00-11	Copley & Reynolds 2014	T	6.3	6.94e+18	9.6	US GCMT	30.775	60.495	43	105	30.73	60.52	15	3.3e+18	158	43	105	-	-	-	-	-	-	-	2014	V\P	A	KSM	INSAR	0	12.5	EHS	-	3836	820	5e+17	-	-	7.2	0	12.5
Imperial Valley	1979-10-15-23-16	Harsh 1982	SS	6.4	4.47e+18	15	US GCMT	32.667	-115.359	39	180	32.62	-115.57	12	7.23e+18	136	39	-180	8	0	10	42	10	4.2	Zeng & Anderson 2000	1982	-	A	GA	GB	-	-	-	-	19	2	-	-	-	-	-	-
Imperial Valley	1979-10-15-23-16	Reilinger & Larsen 1986	SS	6.4	4.47e+18	15	US GCMT	32.667	-115.359	39	180	32.62	-115.57	12	7.23e+18	136	39	-180	8	0	10	42	10	4.2	Zeng & Anderson 2000	1986	-	A	KSM	GB	-	-	EHS	-	730	-	-	-	-	-	0	5
Imperial Valley	1979-10-15-23-16	Langbein et al 1983	SS	6.4	4.47e+18	15	US GCMT	32.667	-115.359	39	180	32.62	-115.57	12	7.23e+18	136	39	-180	8	0	10	42	10	4.2	Zeng & Anderson 2000	1983	-	A	KSM	GB	0	5	EHS	-	122	12	-	-	-	-	0	5
Nima Gaize	2008-01-09-08-26	Ryder et al 2010	N	6.4	4.47e+18	13.3	US LD	32.288	85.166	46	-75	32.3	85.32	13.3	5.02e+18	206	46	-75	7.5	0	15	20	19.6	1	Elliott et al 2010	2010	V\P	A/V/P	KSM	INSAR	0	20	EHS	33	45	7	1.17e+18	-	-	22.9	0	10
Iceland*	2000-06-17-15-40	Jonsson 2008	SS	6.5	1.26e+19	10	US HRV	63.966	-20.487	74	-166	63.99	-20.47	15	7.05e+18	4	87	-164	4	0	8	10	8	1.25	Sudhaus & Jonsson 2008	2008	V\P	A/V/P	KSM	GNSS/INSAR	0	15	EHS	-	1460	-	-	-	-	-	-	-
Iceland*	2000-06-17-15-40	Arnadottir et al 2005	SS	6.5	1.26e+19	10	US HRV	63.966	-20.487	74	-166	63.99	-20.47	15	7.05e+18	4	87	-164	4	0	8	10	8	1.25	Sudhaus & Jonsson 2008	2005	V\P	UNCLEAR (A/V)	KSM	GNSS/INSAR	0	15	EHS	-	1430	2	-	-	-	-	8	14
Gonghe	1990-04-26-09-37	Hao et al 2012	T (Oblique)	6.5	3.31e+18	8.1	USGCMT	35.986	100.245	40	19	36.25	100.57	15	5.61e+18	101	46	41	-	-	-	-	-	-	-	2012	V	A/V	KSM	GB	0	15	EHS	-	1918	5	-	-	-	-	2	8
Bam	2003-12-26-01-56	Wimpenny et al 2017	SS	6.6	8.64e+18	30.5	US DUPUTEL	28.995	58.311	49	175	29.1	58.24	15	9.31e+18	172	59	167	8	0.5	20.5	25	20	1.25	Poiata et al 2012	2017	V	A/V	DSM	INSAR	0	20	EHS	20-40	2082	-	5e+17	-	2e+18	5.8	0	15
Bam	2003-12-26-01-56	Fielding et al 2009	SS	6.6	8.64e+18	30.5	US DUPUTEL	28.995	58.311	49	175	29.1	58.24	15	9.31e+18	172	59	167	8	0.5	20.5	25	20	1.25	Poiata et al 2012	2009	P	A (& FZC)	KSM	INSAR	0	10	EHS	-	1097	12	2e+17	1e+17	3e+17	2.3	0	5
Northridge	1994-01-17-12-30	Donnellan& Lyzenga 1998, Donnellan et al 2002	T	6.7	1.21e+19	30.5	US DUPUTEL	34.213	-118.537	47	103	34.44	-118.64	16.8	1.18e+19	130	53	111	17.5	5	20.1	18	25	0.7	Zeng & Anderson 2000	1998	V	A/V	KSM	GNSS	0	20	EHS	4-29	731	30	2.61e+18	-	-	21.6	0	20
Northridge	1994-01-17-12-30	Donnellan& Lyzenga 1996	T	6.7	1.21e+19	30.5	US DUPUTEL	34.213	-118.537	47	103	34.44	-118.64	16.8	1.18e+19	130	53	111	17.5	5	20.1	18	25	0.7	Zeng & Anderson 2000	1996	V	A/V	KSM	GNSS	4	10	EHS	-	731	30	1.7e+18	-	1.7e+18	14	4	10
Zemmouri	2003-05-21-18-44	Cetin et al 2012	T	6.8	2.15e+19	11.5	US DUPUTEL	36.964	3.634	30	98	36.93	3.58	15	2.01e+19	57	44	71	16	1	24.4	64	32	2	Semmane et al 2005	2012	-	A	KSM	GNSS/INSAR	0	20	EHS	-	2667	52	4.1e+18	-	-	19.1	0	5
Zemmouri	2003-05-21-18-44	Mahsas et al 2008	T	6.8	2.15e+19	11.5	US DUPUTEL	36.964	3.634	30	98	36.93	3.58	15	2.01e+19	57	44	71	16	1	24.4	64	32	2	Semmane et al 2005	2008	V\P	A/V/P	KSM	GNSS	0	20	EHS	-	913	26	3.23e+18	-	-	15	0	5
Chengkung	2003-12-10-04-38	Hsu et al 2009	T	6.8	2.37e+19	23.5	US DUPUTEL	23.039	121.362	44	63	22.94	121.43	25	2e+19	10	51	69	-	-	-	-	-	-	-	2009	-	A	KSM	GNSS	0	30	Layered EHS	13-54	157	-	2.7e+18	-	-	11.4	0	10
Chengkung	2003-12-10-04-38	Thomas et al 2014	T	6.8	2.37e+19	23.5	US DUPUTEL	23.039	121.362	44	63	22.94	121.43	25	2e+19	10	51	69	-	-	-	-	-	-	-	2014	-	A	KSM	GNSS/INSAR/GB	0	40	EHS	30	2556	1	1.53e+19	-	-	64.6	0	40
Chengkung	2003-12-10-04-38	Cheng et al 2009	T	6.8	2.37e+19	23.5	US DUPUTEL	23.039	121.362	44	63	22.94	121.43	25	2e+19	10	51	69	-	-	-	-	-	-	-	2009	-	A	KSM	GNSS	0	27	EHS	32	90	-	-	-	-	-	0	27
Methoni	2008-02-14-10-09	Howell et al 2016	T	6.8	1.7e+19	23.5	US DUPUTEL	36.501	21.67	10	104	36.24	21.79	20	2.37e+19	332	6	120	-	-	-	-	-	-	-	2016	-	A	KSM	GNSS	0	45	EHS	-	1096	-	4e+19	-	-	235.3	0	35
Loma Prieta	1989-10-18-00-04	Segal et al 2000	SS (Oblique)	6.9	2.51e+19	17.2	NC	37.036	-121.88	75	130	37.06	-121.63	19	2.69e+19	123	71	128	17.6	4.8	18	35	14	2.5	Emolo and Zollo 2005	2000	V	A	KSM	GNSS/GB	0	15	EHS	-	1800	-	3.6e+18	3.6e+18	5.1e+18	14.3	0	15
Loma Prieta	1989-10-18-00-04	Pollitz et al 1998	SS (Oblique)	6.9	2.51e+19	17.2	NC	37.036	-121.88	75	130	37.06	-121.63	19	2.69e+19	123	71	128	17.6	4.8	18	35	14	2.5	Emolo and Zollo 2005	1998	V	A/V	KSM	GNSS/GB	0	16	Elastic lid layered VEHS	35-40	1826	-	-	-	-	-	4	13
Loma Prieta	1989-10-18-00-04	Burgmann 1997	SS (Oblique)	6.9	2.51e+19	17.2	NC	37.036	-121.88	75	130	37.06	-121.63	19	2.69e+19	123	71	128	17.6	4.8	18	35	14	2.5	Emolo and Zollo 2005	1997	-	A	KSM	GNSS/GB	-	-	EHS	-	1826	1	-	-	-	-	0	15
Loma Prieta	1989-10-18-00-04	Savage et al 1994	SS (Oblique)	6.9	2.51e+19	17.2	NC	37.036	-121.88	75	130	37.06	-121.63	19	2.69e+19	123	71	128	17.6	4.8	18	35	14	2.5	Emolo and Zollo 2005	1994	-	A	KSM	GNSS	0	21	EHS	-	1205	-	-	-	-	-	16	21
Racha	1991-04-29-09-12	Podgorski et al 2007	T	6.9	2.58e+19	11.5	US DUPUTEL	42.453	43.673	54	75	42.6	43.61	22.3	3.34e+19	87	53	77	-	-	-	-	-	-	-	2007	V	UNCLEAR (A/V)	KSM	GNSS	0	20	EHS	30	3287	90	6.8e+18	6e+18	7.6e+18	26.4	0	4
Mozambique	2006-02-22-22-19	Raucoules et al 2010	N	7	3.71e+19	11.5	US DUPUTEL	-21.324	33.583	61	-81	-21.2	33.33	12	4.16e+19	172	65	-78	-	-	-	-	-	-	-	2010	V\P	A	GA	INSAR	-	-	-	-	-	-	-	-	-	-	-	-
Mozambique	2006-02-22-22-19	Copley et al 2012	N	7	3.71e+19	11.5	US DUPUTEL	-21.324	33.583	61	-81	-21.2	33.33	12	4.16e+19	172	65	-78	-	-	-	-	-	-	-	2012	V	A/V	KSM	INSAR	0	30	EHS	-	1700	0	3.98e+18	1e+18	9.99e+18	10.7	0	10
Hector Mine	1999-10-16-09-46	Jacobs et al 2002	SS	7.1	6.07e+19	11.5	US DUPUTEL	34.603	-116.265	83	-162	34.71	-116.27	15	5.98e+19	336	80	174	15	0.3	16.4	54	16.4	3.4	Ji et al 2002	2002	-	A (& FZC)	KSM	INSAR	0	10	EHS	33	354	4	5.5e+18	1e+18	1e+19	9.1	0	4
Hector Mine	1999-10-16-09-46	Pollitz & Thatcher 2010	SS	7.1	6.07e+19	11.5	US DUPUTEL	34.603	-116.265	83	-162	34.71	-116.27	15	5.98e+19	336	80	174	15	0.3	16.4	54	16.4	3.4	Ji et al 2002	2010	V\P	A/V	KSM	GNSS	15	30	Elastic lid layered VEHS	30-40	1826	14	-	-	-	-	15	30
Hector Mine	1999-10-16-09-46	Pollitz et al 2001	SS	7.1	6.07e+19	11.5	US DUPUTEL	34.603	-116.265	83	-162	34.71	-116.27	15	5.98e+19	336	80	174	15	0.3	16.4	54	16.4	3.4	Ji et al 2002	2001	V	V	KSM	GNSS/INSAR	16	36	EHS	-	250	4	-	-	-	-	-	-
Hector Mine	1999-10-16-09-46	Owen et al 2002	SS	7.1	6.07e+19	11.5	US DUPUTEL	34.603	-116.265	83	-162	34.71	-116.27	15	5.98e+19	336	80	174	15	0.3	16.4	54	16.4	3.4	Ji et al 2002	2002	-	A	KSM	GNSS	0	40	EHS	-	163	1	-	-	-	-	10	40
Hector Mine	1999-10-16-09-46	Hudnut et al 2002	SS	7.1	6.07e+19	11.5	US DUPUTEL	34.603	-116.265	83	-162	34.71	-116.27	15	5.98e+19	336	80	174	15	0.3	16.4	54	16.4	3.4	Ji et al 2002	2002	V	UNCLEAR (A/V)	GA	GNSS	-	-	-	-	365	2	-	-	-	-	-	-
Hector Mine	1999-10-16-09-46	Savage & Svarc 2009	SS	7.1	6.07e+19	11.5	US DUPUTEL	34.603	-116.265	83	-162	34.71	-116.27	15	5.98e+19	336	80	174	15	0.3	16.4	54	16.4	3.4	Ji et al 2002	2009	V\P	A/V/P	GA	GNSS	-	-	-	-	2345	1	-	-	-	-	-	-
Miyagi Oki*	2005-08-16-02-46	Miura et al 2006	T	7.1	6.96e+19	50.5	US DUPUTEL	38.276	142.039	21	86	38.24	142.05	37	7.64e+19	194	16	81	34.5	15.7	68.3	112	72	1.6	Shao and Ji UCSB Honshu 2005	2006	-	A	KSM	GNSS	-	-	-	-	333	1	6.5e+19	-	-	93.4	-	-
Van	2011-10-23-10-41	Dogan et al 2014	T	7.1	5.6e+19	13.5	US DUPUTEL	38.721	43.508	41	52	38.64	43.4	12	6.27e+19	246	38	60	20	0.6	32.4	45	45	1	Shao and Ji UCSB Turkey 2011	2014	-	A	KSM	GNSS	0	28	EHS	-	580	38	9.8e+18	-	-	17.5	0	28
Van	2011-10-23-10-41	Feng et al 2014	T	7.1	5.6e+19	13.5	US DUPUTEL	38.721	43.508	41	52	38.64	43.4	12	6.27e+19	246	38	60	20	0.6	32.4	45	45	1	Shao and Ji UCSB Turkey 2011	2014	V\P	A	KSM	INSAR	0	30	EHS	32, 44	3	0.2	1.5e+19	-	1.5e+19	26.8	0	10
Van	2011-10-23-10-41	Wang et al 2015	T	7.1	5.6e+19	13.5	US DUPUTEL	38.721	43.508	41	52	38.64	43.4	12	6.27e+19	246	38	60	20	0.6	32.4	45	45	1	Shao and Ji UCSB Turkey 2011	2015	-	A	KSM	GNSS/INSAR	0	40	EHS	-	91	6	2.04e+19	-	-	36.4	0	40
Van	2011-10-23-10-41	Trasatti et al 2016	T	7.1	5.6e+19	13.5	US DUPUTEL	38.721	43.508	41	52	38.64	43.4	12	6.27e+19	246	38	60	20	0.6	32.4	45	45	1	Shao and Ji UCSB Turkey 2011	2016	-	A	KSM	INSAR	0	20	EHS	30-40	587	0	1.16e+19	-	-	20.7	3	9
Altai	2003-09-27-11-33	Barbot et al 2008	SS	7.2	9.06e+19	15.5	US DUPUTEL	50.038	87.813	72	153	50.02	87.86	15	9.38e+19	131	71	158	-	-	-	-	-	-	-	2008	V\P	A (& Aftershocks)	KSM	INSAR	0	35	EHS	33	1096	17	8e+17	-	-	0.9	0	6
Landers	1992-06-28-11-57	Savage & Svarc 2009	SS	7.3	1.13e+20	11.5	US DUPUTEL	34.2	-116.437	64	-175	34.65	-116.65	15	1.06e+20	341	70	-172	7	0	15	77	15	5.1	Zeng & Anderson 2000	2009	V\P	A/V/P	GA	GNSS	-	-	-	-	2040	14	-	-	-	-	-	-
Landers	1992-06-28-11-57	Fialko 2004	SS	7.3	1.13e+20	11.5	US DUPUTEL	34.2	-116.437	64	-175	34.65	-116.65	15	1.06e+20	341	70	-172	7	0	15	77	15	5.1	Zeng & Anderson 2000	2004	V\P	UNCLEAR (A/V)	KSM	GNSS/INSAR	0	30	Layered EHS	Complex	2676	-	2e+18	2e+18	-	1.8	0	30
Landers	1992-06-28-11-57	Shen et al 1994	SS	7.3	1.13e+20	11.5	US DUPUTEL	34.2	-116.437	64	-175	34.65	-116.65	15	1.06e+20	341	70	-172	7	0	15	77	15	5.1	Zeng & Anderson 2000	1994	V	UNCLEAR (A/V)	KSM	GNSS	0	35	Layered EHS	-	183	1.5	1.7e+19	6.6e+18	1.7e+19	15	10	25
Landers	1992-06-28-11-57	Deng et al 1998	SS	7.3	1.13e+20	11.5	US DUPUTEL	34.2	-116.437	64	-175	34.65	-116.65	15	1.06e+20	341	70	-172	7	0	15	77	15	5.1	Zeng & Anderson 2000	1998	V	A/V	KSM	GNSS/INSAR	10	28	EHS	30	1242	14	-	-	-	-	10	20
Landers	1992-06-28-11-57	Perfettini & Avouac 2007	SS	7.3	1.13e+20	11.5	US DUPUTEL	34.2	-116.437	64	-175	34.65	-116.65	15	1.06e+20	341	70	-172	7	0	15	77	15	5.1	Zeng & Anderson 2000	2007	V\P	A/P	DSM	GNSS	15	50	EHS	30	-	-	-	-	-	-	15	25
Landers	1992-06-28-11-57	Peltzer et al 1998	SS	7.3	1.13e+20	11.5	US DUPUTEL	34.2	-116.437	64	-175	34.65	-116.65	15	1.06e+20	341	70	-172	7	0	15	77	15	5.1	Zeng & Anderson 2000	1998	V\P	A/P	GA	GNSS/INSAR	-	-	-	-	1700	-	-	-	-	-	-	-
Landers	1992-06-28-11-57	Savage & Svarc 1997	SS	7.3	1.13e+20	11.5	US DUPUTEL	34.2	-116.437	64	-175	34.65	-116.65	15	1.06e+20	341	70	-172	7	0	15	77	15	5.1	Zeng & Anderson 2000	1997	-	A	KSM	GNSS	10	30	EHS	-	1242	14	-	-	-	-	10	30
Landers	1992-06-28-11-57	Bodin et al 1994, Behr et al 1994	SS	7.3	1.13e+20	11.5	US DUPUTEL	34.2	-116.437	64	-175	34.65	-116.65	15	1.06e+20	341	70	-172	7	0	15	77	15	5.1	Zeng & Anderson 2000	1994	P	A	GA	GB	-	-	-	-	-	0	-	-	-	-	-	-
Landers	1992-06-28-11-57	Massonnet et al 1994	SS	7.3	1.13e+20	11.5	US DUPUTEL	34.2	-116.437	64	-175	34.65	-116.65	15	1.06e+20	341	70	-172	7	0	15	77	15	5.1	Zeng & Anderson 2000	1994	-	A	GA	INSAR	-	-	-	-	365	5	-	-	-	-	-	-
Landers	1992-06-28-11-57	Sylvester 1993	SS	7.3	1.13e+20	11.5	US DUPUTEL	34.2	-116.437	64	-175	34.65	-116.65	15	1.06e+20	341	70	-172	7	0	15	77	15	5.1	Zeng & Anderson 2000	1993	-	UNCLEAR (A)	GA	GB	-	-	-	-	152	1.5	-	-	-	-	-	-
Landers	1992-06-28-11-57	Wyatt et al 1994	SS	7.3	1.13e+20	11.5	US DUPUTEL	34.2	-116.437	64	-175	34.65	-116.65	15	1.06e+20	341	70	-172	7	0	15	77	15	5.1	Zeng & Anderson 2000	1994	V\P	UNCLEAR (A/V)	GA	GNSS/GB	-	-	-	-	240	-	-	-	-	-	-	-
El Mayor Cucapah	2010-04-04-22-40	Gonzalez-Ortega et al 2014	SS (Oblique)	7.3	9.63e+19	15.5	US DUPUTEL	32.286	-115.295	82	-143	32.31	-115.39	12.8	7.26e+19	313	88	-174	10	2	18	120	16	7.5	Mendoza & Hartzell 2013	2014	V\P	A/V/P (& FZC)	KSM	GNSS/INSAR	0	20	EHS	10-35	153	9	5.45e+18	2.8e+18	8.1e+18	5.7	0	20
El Mayor Cucapah	2010-04-04-22-40	Rollins et al 2015	SS (Oblique)	7.3	9.63e+19	15.5	US DUPUTEL	32.286	-115.295	82	-143	32.31	-115.39	12.8	7.26e+19	313	88	-174	10	2	18	120	16	7.5	Mendoza & Hartzell 2013	2015	V	UNCLEAR (A/V)	DSM	GNSS	0	48	EHS	30	1096	-	7.1e+19	-	1e+20	73.7	0	40
El Mayor Cucapah	2010-04-04-22-40	Ross et al 2017	SS (Oblique)	7.3	9.63e+19	15.5	US DUPUTEL	32.286	-115.295	82	-143	32.31	-115.39	12.8	7.26e+19	313	88	-174	10	2	18	120	16	7.5	Mendoza & Hartzell 2013	2017	P	A/P	KSM	GNSS	0	50	EHS	30	60	0	1.44e+18	-	-	1.5	-	-
El Mayor Cucapah	2010-04-04-22-40	Politz et al 2012	SS (Oblique)	7.3	9.63e+19	15.5	US DUPUTEL	32.286	-115.295	82	-143	32.31	-115.39	12.8	7.26e+19	313	88	-174	10	2	18	120	16	7.5	Mendoza & Hartzell 2013	2012	V\P	A/V	KSM	GNSS	0	30	-	-	548	14	-	-	-	-	-	-
Sanriku Oki	2011-03-09-02-45	Ohta et al 2012	T	7.3	9.81e+19	19.5	US DUPUTEL	38.435	142.842	16	68	38.56	142.78	14.1	1.23e+20	189	12	78	20.7	6.1	33.4	126	126	1	Hayes NEIC Offshore Honshu 2011	2012	-	A	KSM	GNSS/GB	0	40	EHS	30	2.1	0	1.78e+19	-	-	18.1	20	30
Manyi	1997-11-08-10-02	Feng et al 2018	SS	7.4	1.85e+20	15.5	US DUPUTEL	35.069	87.325	78	14	35.33	86.96	16.4	2.23e+20	79	69	2	-	-	-	-	-	-	-	2018	V	A/V	KSM	INSAR	0	60	EHS, Elastic lid VEHS	30	4383	-	5.96e+19	-	5.96e+19	32.2	8	40
Manyi	1997-11-08-10-02	Ryder et al 2007	SS	7.4	1.85e+20	15.5	US DUPUTEL	35.069	87.325	78	14	35.33	86.96	16.4	2.23e+20	79	69	2	-	-	-	-	-	-	-	2007	V\P	UNCLEAR (A/V)	KSM	INSAR	0	80	EHS	-	1096	8	6.4e+19	-	-	34.6	10	30
Manyi	1997-11-08-10-02	Yamasaku & Houseman 2012	SS	7.4	1.85e+20	15.5	US DUPUTEL	35.069	87.325	78	14	35.33	86.96	16.4	2.23e+20	79	69	2	-	-	-	-	-	-	-	2012	V	A/V	GA	INSAR	-	-	-	-	1145	-	-	-	-	-	-	-
Ometepec	2012-03-20-18-02	Graham et al 2014	T	7.5	1.19e+20	15.5	US DUPUTEL	16.493	-98.231	17	69	16.6	-98.39	15.4	1.98e+20	296	10	95	20	7.1	25.9	85	83.7	1	Hayes 2017	2014	V	A/V	DSM	GNSS	0	120	Elastic lid VEHS (complex)	30, 33	183	0	2e+20	2e+20	2e+20	165.8	15	55
Izmit	1999-08-17-00-01	Reilinger et al 2000	SS	7.6	2.1e+20	15.5	US DUPUTEL	40.748	29.864	81	164	41.01	29.97	17	2.88e+20	91	87	164	17	0.2	33.8	175	33.6	5.2	Hayes 2017	2000	V	A	KSM	GNSS/INSAR	0	40	EHS	30	75	2	2.91e+19	-	-	13.9	15	30
Izmit	1999-08-17-00-01	Cakir et al 2003	SS	7.6	2.1e+20	15.5	US DUPUTEL	40.748	29.864	81	164	41.01	29.97	17	2.88e+20	91	87	164	17	0.2	33.8	175	33.6	5.2	Hayes 2017	2003	-	A	KSM	GNSS/INSAR	0	25	EHS	-	29	0	3e+19	1e+19	-	14.3	12	24
Izmit	1999-08-17-00-01	Burgmann et al 2002	SS	7.6	2.1e+20	15.5	US DUPUTEL	40.748	29.864	81	164	41.01	29.97	17	2.88e+20	91	87	164	17	0.2	33.8	175	33.6	5.2	Hayes 2017	2002	-	A	KSM	GNSS	0	50	EHS	30	87	0	4.47e+19	-	-	21.3	20	40
Izmit	1999-08-17-00-01	Hearn et al 2002	SS	7.6	2.1e+20	15.5	US DUPUTEL	40.748	29.864	81	164	41.01	29.97	17	2.88e+20	91	87	164	17	0.2	33.8	175	33.6	5.2	Hayes 2017	2002	V\P	A	DSM	GNSS	0	30	EHS, Layered EHS	30, 30-75	300	-	-	-	-	-	18	30
Izmit	1999-08-17-00-01	Ergintav et al 2002	SS	7.6	2.1e+20	15.5	US DUPUTEL	40.748	29.864	81	164	41.01	29.97	17	2.88e+20	91	87	164	17	0.2	33.8	175	33.6	5.2	Hayes 2017	2002	V	A/V	GA	GNSS	-	-	-	-	298	-	-	-	-	-	-	-
Izmit	1999-08-17-00-01	Ergintav et al 2009	SS	7.6	2.1e+20	15.5	US DUPUTEL	40.748	29.864	81	164	41.01	29.97	17	2.88e+20	91	87	164	17	0.2	33.8	175	33.6	5.2	Hayes 2017	2009	V	A/V	KSM	GNSS	0	40	EHS	-	2557	-	-	-	-	-	0	40
Izmit	1999-08-17-00-01	Hearn et al 2009	SS	7.6	2.1e+20	15.5	US DUPUTEL	40.748	29.864	81	164	41.01	29.97	17	2.88e+20	91	87	164	17	0.2	33.8	175	33.6	5.2	Hayes 2017	2009	V	A/V	DSM	GNSS	0	40	EHS	-	913	-	-	-	-	-	0	40
Izmit	1999-08-17-00-01	Wang et al 2009	SS	7.6	2.1e+20	15.5	US DUPUTEL	40.748	29.864	81	164	41.01	29.97	17	2.88e+20	91	87	164	17	0.2	33.8	175	33.6	5.2	Hayes 2017	2009	V	A/V	KSM	GNSS	0	50	Layered EHS	-	300	-	-	-	-	-	0	40
Izmit	1999-08-17-00-01	Ergintav et al 2007	SS	7.6	2.1e+20	15.5	US DUPUTEL	40.748	29.864	81	164	41.01	29.97	17	2.88e+20	91	87	164	17	0.2	33.8	175	33.6	5.2	Hayes 2017	2007	-	UNCLEAR (A)	GA	GNSS/GR	-	-	-	-	1826	-	-	-	-	-	-	-
Chi Chi	1999-09-20-17-47	Hsu et al 2002	T	7.6	3.04e+20	15.5	US DUPUTEL	23.772	120.982	21	92	24.15	120.8	21.2	3.38e+20	37	25	96	10	0.1	25.5	144	50.85	2.8	Hayes 2017	2002	-	A	KSM	GNSS	0	20	EHS	-	97	0	2.1e+19	5e+18	-	6.9	7	12
Chi Chi	1999-09-20-17-47	Hsu et al 2007	T	7.6	3.04e+20	15.5	US DUPUTEL	23.772	120.982	21	92	24.15	120.8	21.2	3.38e+20	37	25	96	10	0.1	25.5	144	50.85	2.8	Hayes 2017	2007	V	A	KSM	GNSS	0	10	Layered EHS	30	457	-	3.8e+19	3.8e+19	5.4e+19	12.5	0	10
Chi Chi	1999-09-20-17-47	Yu et al 2003	T	7.6	3.04e+20	15.5	US DUPUTEL	23.772	120.982	21	92	24.15	120.8	21.2	3.38e+20	37	25	96	10	0.1	25.5	144	50.85	2.8	Hayes 2017	2003	-	A	KSM	GNSS	0	11	EHS	30	457	4	2.7e+19	2.7e+19	-	8.9	0	10
Kashmir	2005-10-08-03-50	Jouanne et al 2011	T	7.6	2.81e+20	11.5	US DUPUTEL	34.539	73.588	30	110	34.38	73.47	12	2.94e+20	334	40	123	10.5	0	25.8	126	54	2.3	Shao and Ji UCSB Kashmir 2005	2011	V	A/V	KSM	GNSS	0	40	EHS	40	1394	23	2.25e+20	1.5e+20	3e+20	80.1	15	30
Kashmir	2005-10-08-03-50	Reddy & Prajapati 2009	T	7.6	2.81e+20	11.5	US DUPUTEL	34.539	73.588	30	110	34.38	73.47	12	2.94e+20	334	40	123	10.5	0	25.8	126	54	2.3	Shao and Ji UCSB Kashmir 2005	2009	V\P	A/V/P	GA	GNSS	-	-	-	-	244	-	-	-	-	-	-	-
Kashmir	2005-10-08-03-50	Wang & Fialko 2014	T	7.6	2.81e+20	11.5	US DUPUTEL	34.539	73.588	30	110	34.38	73.47	12	2.94e+20	334	40	123	10.5	0	25.8	126	54	2.3	Shao and Ji UCSB Kashmir 2005	2014	V\P	A/P	DSM	GNSS/INSAR	0	20	EHS	-	1644	0	-	-	-	-	0	20
Bhuj/Gujarat	2001-01-26-03-16	Reddy et al 2013	T	7.6	2.72e+20	17.5	US DUPUTEL	23.419	70.232	51	65	23.63	70.24	19.8	3.43e+20	66	64	60	16	0	42.9	140	48	2.9	Hayes 2017	2013	V\P	A/V/P	GA	GNSS	-	-	-	-	2192	-	2e+18	-	-	0.7	-	-
Sanriku Haruka	1994-12-28-12-19	Heki et al 1997	T	7.7	4.34e+20	23.5	US DUPUTEL	40.525	143.419	17	64	40.56	142.99	27.7	4.89e+20	179	12	67	26	8.6	47.5	210	150	1.4	Hayes 2017	1997	-	A	KSM	GNSS	-	-	EHS	40	365	0	4e+20	-	-	92.2	-	-
Sanriku Haruka	1994-12-28-12-19	Yagi et al 2003	T	7.7	4.34e+20	23.5	US DUPUTEL	40.525	143.419	17	64	40.56	142.99	27.7	4.89e+20	179	12	67	26	8.6	47.5	210	150	1.4	Hayes 2017	2013	-	A	KSM	GNSS	0	70	EHS	40	100	-	1.8e+20	-	-	41.5	20	50
Kaikoura	2016-11-13-11-02	Wallace et al 2018	T	7.8	7.04e+20	15.5	US	-42.737	173.054	38	128	-42.03	173.85	18.8	6.7e+20	226	33	141	-	-	-	-	-	-	-	2018	V	A	DSM	GNSS/INSAR	0	75	EHS	-	395	3	2e+20	1.41e+20	-	28.4	9	50
Kaikoura	2016-11-13-11-02	Jiang et al 2018	T	7.8	7.04e+20	15.5	US	-42.737	173.054	38	128	-42.03	173.85	18.8	6.7e+20	226	33	141	-	-	-	-	-	-	-	2018	-	A	KSM	GNSS	0	45	EHS	30	183	0.5	1.19e+20	-	-	16.9	0	45
Gorkha	2015-04-25-06-11	Gualandi et al 2017	T	7.8	6.62e+20	23.5	US	28.231	84.731	7	101	27.91	85.33	12	8.39e+20	287	6	96	15	4.3	24.8	193	168	1.1	Hayes 2017	2017	P	A	KSM	GNSS	0	55	Layered EHS	25.9-43.3	210	2	1.28e+20	1.11e+20	1.33e+20	19.3	10	40
Gorkha	2015-04-25-06-11	Sreejith et al 2016	T	7.8	6.62e+20	23.5	US	28.231	84.731	7	101	27.91	85.33	12	8.39e+20	287	6	96	15	4.3	24.8	193	168	1.1	Hayes 2017	2016	-	A	KSM	GNSS/INSAR	0	30	EHS	-	16	4	1.05e+20	-	-	15.9	25	30
Gorkha	2015-04-25-06-11	Mencin et al 2016	T	7.8	6.62e+20	23.5	US	28.231	84.731	7	101	27.91	85.33	12	8.39e+20	287	6	96	15	4.3	24.8	193	168	1.1	Hayes 2017	2016	V	A	KSM	GNSS	0	25	Elastic lid VEHS	-	180	-	5.01e+19	-	-	7.6	0	25
Tocopilla	2007-11-14-15-40	Bejar-Pizarro et al 2010	T	7.8	5.9e+20	35.5	US DUPUTEL	-22.247	-69.89	18	112	-22.64	-70.62	37.6	4.77e+20	358	20	98	40	10.9	58.8	200	122.5	1.6	Hayes 2017	2010	-	A	KSM	GNSS/INSAR	10	60	EHS	33	26	2	2.1e+19	-	-	3.6	10	35
Kokoxili	2001-11-14-09-26	Diao et al 2011	SS	7.9	8.36e+20	13.5	US DUPUTEL	35.946	90.541	89	-44	35.8	92.91	15	5.9e+20	94	61	-12	10	0	34	432	36.6	11.8	Hayes NEIC Qinghai 2015	2011	V	A/V	KSM	GNSS	0	70	EHS	-	122	-	3.36e+20	-	-	40.2	0	50
Kokoxili	2001-11-14-09-26	Ryder et al 2011	SS	7.9	8.36e+20	13.5	US DUPUTEL	35.946	90.541	89	-44	35.8	92.91	15	5.9e+20	94	61	-12	10	0	34	432	36.6	11.8	Hayes NEIC Qinghai 2015	2011	V	UNCLEAR (A/V)	KSM	INSAR	0	70	EHS	-	730	365	6.47e+19	6.47e+19	-	7.7	20	50
Kokoxili	2001-11-14-09-26	Wen et al 2012	SS	7.9	8.36e+20	13.5	US DUPUTEL	35.946	90.541	89	-44	35.8	92.91	15	5.9e+20	94	61	-12	10	0	34	432	36.6	11.8	Hayes NEIC Qinghai 2015	2012	V	UNCLEAR (A/V)	KSM	INSAR	0	50	EHS	-	2192	365	-	-	-	-	0	40
Denali	2002-11-03-22-12	Biggs et al 2009	SS	7.9	8.96e+20	11.5	US DUPUTEL	63.514	-147.453	66	162	63.23	-144.89	15	7.48e+20	296	71	171	8	0.1	32.2	420	32.2	32.2	Hayes (NEIC, Alaska Central) 2015	2009	V	UNCLEAR (A/V)	KSM	GNSS/INSAR	0	60	EHS, Elastic lid VEHS	-	548	183	-	-	-	-	40	60
Denali	2002-11-03-22-12	Johnson et al 2009	SS	7.9	8.96e+20	11.5	US DUPUTEL	63.514	-147.453	66	162	63.23	-144.89	15	7.48e+20	296	71	171	8	0.1	32.2	420	32.2	32.2	Hayes (NEIC, Alaska Central) 2015	2009	V	A/V	DSM	GNSS	18	45	Elastic lid VEHS	-	1644	0	-	-	-	-	18	30
Denali	2002-11-03-22-12	Freed et al 2006	SS	7.9	8.96e+20	11.5	US DUPUTEL	63.514	-147.453	66	162	63.23	-144.89	15	7.48e+20	296	71	171	8	0.1	32.2	420	32.2	32.2	Hayes (NEIC, Alaska Central) 2015	2006	V\P	A/V/P	DSM	GNSS	0	240	EHS	-	731	-	-	-	-	-	-	-
Colima Jalisco	1995-10-09-15-35	Hutton et al 2001	T	7.9	7.84e+20	13.5	US DUPUTEL	19.055	-104.205	16	68	19.34	-104.8	15	1.15e+21	302	9	92	16	5.8	45.4	105	164	0.6	Hayes 2017	2001	-	A/V/P	KSM	GNSS	0	40	EHS	30	1238	0	4.44e+20	-	-	56.6	16	35
Colima Jalisco	1995-10-09-15-35	Azua et al 2002	T	7.9	7.84e+20	13.5	US DUPUTEL	19.055	-104.205	16	68	19.34	-104.8	15	1.15e+21	302	9	92	16	5.8	45.4	105	164	0.6	Hayes 2017	2002	V\P	A/V (& FZC)	KSM	GNSS	-	-	EHS	-	609	-	-	-	-	-	-	-
Kronotsky	1997-12-05-11-26	Burgmann et al 2001	T	7.9	7.23e+20	23.5	US DUPUTEL	54.841	162.035	19	74	54.31	161.91	33.6	5.32e+20	202	23	74	-	-	-	-	-	-	-	2001	V	A	KSM	GNSS	0	41	EHS	30	56	-	3.7e+20	-	-	51.2	-	-
Sichuan	2008-05-12-06-28	Diao et al 2018	T	8	1.19e+21	11.5	US DUPUTEL	31.002	103.322	29	152	31.44	104.1	12.8	8.97e+20	231	35	138	14	0	31.9	314.7	31.9	9.8	Hayes 2017	2018	V	A/V	KSM	GNSS	0	65	Layered EHS	-	2557	-	1.6e+20	-	-	13.4	-	-
Sichuan	2008-05-12-06-28	Shao et al 2011	T	8	1.19e+21	11.5	US DUPUTEL	31.002	103.322	29	152	31.44	104.1	12.8	8.97e+20	231	35	138	14	0	31.9	314.7	31.9	9.8	Hayes 2017	2011	V\P	A/V	KSM	GNSS	0	42	Elastic lid VEHS	-	14	0	4.47e+18	4.47e+18	1.78e+19	0.4	0	42
Sichuan	2008-05-12-06-28	Jiang et al 2017	T	8	1.19e+21	11.5	US DUPUTEL	31.002	103.322	29	152	31.44	104.1	12.8	8.97e+20	231	35	138	14	0	31.9	314.7	31.9	9.8	Hayes 2017	2017	V	A/V	KSM	GNSS	0	60	Elastic lid VEHS	-	365	-	5.3e+19	3.55e+19	7.08e+19	4.5	0	60
Antofagasta	1995-07-30-05-11	Chlieh et al 2004	T	8.1	1.82e+21	30.5	US DUPUTEL	-23.34	-70.294	17	117	-24.17	-70.74	28.7	1.21e+21	354	22	87	-	-	-	-	-	-	-	2004	-	A	KSM	GNSS/INSAR	0	80	EHS	-	1205	-	9.5e+19	-	-	5.2	25	55
Tokachi Oki	2003-09-25-19-50	Ozawa et al 2004	T	8.2	2.21e+21	23.5	US DUPUTEL	41.815	143.91	16	125	42.21	143.84	28.2	3.05e+21	250	11	132	27	5	63.1	130	170	0.8	Yagi 2004	2004	-	A	KSM	GNSS	0	100	-	-	162	0	5.62e+20	-	-	25.4	0	100
Tokachi Oki	2003-09-25-19-50	Baba et al 2006	T	8.2	2.21e+21	23.5	US DUPUTEL	41.815	143.91	16	125	42.21	143.84	28.2	3.05e+21	250	11	132	27	5	63.1	130	170	0.8	Yagi 2004	2006	-	A	KSM	GNSS/GB	0	120	EHS	65	365	0	9.6e+20	-	-	43.4	0	100
Tokachi Oki	2003-09-25-19-50	Miyazaki et al 2004	T	8.2	2.21e+21	23.5	US DUPUTEL	41.815	143.91	16	125	42.21	143.84	28.2	3.05e+21	250	11	132	27	5	63.1	130	170	0.8	Yagi 2004	2004	-	A	KSM	GNSS	0	100	EHS	-	30	0	3.98e+20	-	-	18	0	100
Tokachi Oki	2003-09-25-19-50	Takahashi et al 2004	T	8.2	2.21e+21	23.5	US DUPUTEL	41.815	143.91	16	125	42.21	143.84	28.2	3.05e+21	250	11	132	27	5	63.1	130	170	0.8	Yagi 2004	2004	-	A	KSM	GNSS	0	100	EHS	-	30	-	2.2e+20	-	-	10	0	50
Pisco	2007-08-15-23-40	Perfettini et al 2010	T	8.2	2.24e+21	25.5	US DUPUTEL	-13.386	-76.603	14	63	-13.73	-77.04	33.8	1.12e+21	321	28	63	39	2.7	76.5	192	210	0.9	Hayes 2017	2010	-	A	KSM	GNSS	-	-	EHS	50	408	0	3.23e+20	2.49e+20	4.75e+20	14.4	-	-
Iquique	2014-04-01-23-46	Hoffmann et al 2018	T	8.2	2.35e+21	25.5	US	-19.61	-70.769	12	107	-19.7	-70.81	21.6	1.9e+21	335	15	106	25	10.5	74.5	240	200	1.2	Hayes 2017	2018	V	A	KSM	GNSS	0	65	Elastic lid VEHS	-	717	2	-	-	-	-	30	50
Kuril* (2006/07)	2006-11-15-11-14	Kogan et al 2011	T (& N)	8.3	4.8e+21	11.5	US DUPUTEL	46.592	153.266	16	83	46.71	154.33	13.5	3.51e+21	215	15	92	15.25	0.4	62.3	360	147	2.4	Hayes 2017	2011	V\P	A/V	KSM	GNSS	0	62	Elastic Lid VEHS	-	913	183	4.2e+20	4.2e+20	-	8.8	22	42
Illapel	2015-09-16-22-54	Huang et al 2016	T	8.3	3.19e+21	25.5	US	-31.573	-71.674	19	83	-31.13	-72.09	17.4	3.23e+21	7	19	109	29	1.8	53.4	300	158	1.9	Hayes 2017	2016	-	A	KSM	GNSS/INSAR	-	-	EHS	30	30	0	2.3e+20	6.17e+19	2.3e+20	7.2	-	-
Illapel	2015-09-16-22-54	Klein et al 2017	T	8.3	3.19e+21	25.5	US	-31.573	-71.674	19	83	-31.13	-72.09	17.4	3.23e+21	7	19	109	29	1.8	53.4	300	158	1.9	Hayes 2017	2017	-	A	KSM	GNSS/INSAR	0	90	Layered EHS	Complex, range	1	0	2.1e+20	-	-	6.6	0	60
Illapel	2015-09-16-22-54	Shrivastava et al 2016	T	8.3	3.19e+21	25.5	US	-31.573	-71.674	19	83	-31.13	-72.09	17.4	3.23e+21	7	19	109	29	1.8	53.4	300	158	1.9	Hayes 2017	2016	-	A	KSM	GNSS	0	60	EHS	35	43	-	2.22e+20	-	-	7	20	40
Illapel	2015-09-16-22-54	Barnhart et al 2016	T	8.3	3.19e+21	25.5	US	-31.573	-71.674	19	83	-31.13	-72.09	17.4	3.23e+21	7	19	109	29	1.8	53.4	300	158	1.9	Hayes 2017	2016	-	A	KSM	GNSS/INSAR	0	70	EHS	-	38	1	1.62e+20	1.14e+20	2.28e+20	5.1	10	50
Sumatra (2007)	2007-09-12-11-10	Lubis et al 2013	T	8.4	5.3e+21	30.5	US	-4.438	101.367	11	103	-3.78	100.99	24.4	6.71e+21	328	9	114	30	3.1	85.9	352	320	1.1	Hayes 2017	2013	V\P	A/V/P	KSM	GNSS	5	65	Elastic Layers VEHS	-	457	0	9.94e+20	9.94e+20	1.07e+21	18.8	5	50
Nias Simeulue	2005-03-28-16-09	Hsu et al 2006	T	8.6	8.88e+21	30.5	US	2.085	97.108	11	107	1.67	97.07	25.8	1.05e+22	333	8	118	28.5	1.6	72	418	200	2.1	Hayes 2017	2006	-	A	KSM	GNSS	0	100	Layered EHS	-	335	-	2.5e+21	2.5e+21	-	28.2	5	27
Nias Simeulue	2005-03-28-16-09	Kreemer et al 2006	T	8.6	8.88e+21	30.5	US	2.085	97.108	11	107	1.67	97.07	25.8	1.05e+22	333	8	118	28.5	1.6	72	418	200	2.1	Hayes 2017	2006	-	A	KSM	GNSS	0	50	EHS	30	180	-	2.02e+21	2.02e+21	-	22.7	0	50
Nias Simeulue	2005-03-28-16-09	Sun & Wang 2015	T	8.6	8.88e+21	30.5	US	2.085	97.108	11	107	1.67	97.07	25.8	1.05e+22	333	8	118	28.5	1.6	72	418	200	2.1	Hayes 2017	2015	V	A/V	KSM	GNSS	-	-	-	-	-	-	-	-	-	-	-	-
Maule	2010-02-27-06-34	Bedford et al 2013	T	8.8	2.26e+22	30.5	US DUPUTEL	-36.122	-72.898	14	108	-35.98	-73.15	23.2	1.86e+22	19	18	116	25	4.7	56	650	177.5	3.6	Hayes 2017	2013	V\P	A/P	KSM	GNSS	0	100	EHS	35	420	15	-	-	-	-	0	100
Maule	2010-02-27-06-34	Bedford et al 2016	T	8.8	2.26e+22	30.5	US DUPUTEL	-36.122	-72.898	14	108	-35.98	-73.15	23.2	1.86e+22	19	18	116	25	4.7	56	650	177.5	3.6	Hayes 2017	2016	V	A/V (& FZC)	KSM	GNSS	0	70	Elastic lid VEHS	40	1461	0	-	-	-	-	-	-
Maule	2010-02-27-06-34	Klein et al 2016	T	8.8	2.26e+22	30.5	US DUPUTEL	-36.122	-72.898	14	108	-35.98	-73.15	23.2	1.86e+22	19	18	116	25	4.7	56	650	177.5	3.6	Hayes 2017	2016	V	A/V	KSM	GNSS	0	90	EHS	-	730	-	-	-	-	-	-	-
Maule	2010-02-27-06-34	Lin et al 2013	T	8.8	2.26e+22	30.5	US DUPUTEL	-36.122	-72.898	14	108	-35.98	-73.15	23.2	1.86e+22	19	18	116	25	4.7	56	650	177.5	3.6	Hayes 2017	2013	-	A	KSM	GNSS/INSAR	0	160	EHS	-	475	0	4.35e+21	3.6e+21	5.1e+21	19.2	0	60
Tohoku	2011-03-11-05-46	Yamigawa et al 2015	T	9.1	5.59e+22	11.5	US DUPUTEL	38.297	142.373	9	78	37.52	143.05	20	5.31e+22	203	10	88	24.4	2.1	54.6	625	215.8	2.9	Hayes 2017	2015	V	A/V	KSM	GNSS	0	50	Elastic lid VEHS	30	915	19	9.94e+21	-	-	17.8	20	50
Tohoku	2011-03-11-05-46	Evans & Meade 2012	T	9.1	5.59e+22	11.5	US DUPUTEL	38.297	142.373	9	78	37.52	143.05	20	5.31e+22	203	10	88	24.4	2.1	54.6	625	215.8	2.9	Hayes 2017	2012	V	A	KSM	GNSS	0	70	EHS	58	15	-	2.45e+21	2.3e+21	2.6e+21	4.4	40	50
Tohoku	2011-03-11-05-46	Diao et al 2014	T	9.1	5.59e+22	11.5	US DUPUTEL	38.297	142.373	9	78	37.52	143.05	20	5.31e+22	203	10	88	24.4	2.1	54.6	625	215.8	2.9	Hayes 2017	2014	V	A/V	KSM	GNSS	0	90	EHS, Elastic lid VEHS	-	564	0	2.2e+22	2.1e+22	2.3e+22	39.4	20	80
Tohoku	2011-03-11-05-46	Hu et al 2016	T	9.1	5.59e+22	11.5	US DUPUTEL	38.297	142.373	9	78	37.52	143.05	20	5.31e+22	203	10	88	24.4	2.1	54.6	625	215.8	2.9	Hayes 2017	2016	V\P	A/V/P	DSM	GNSS	0	100	Special	6.4, 48	731	-	5.13e+21	-	-	9.2	0	100
Tohoku	2011-03-11-05-46	Wang et al 2012b (Lei, Tohoku)	T	9.1	5.59e+22	11.5	US DUPUTEL	38.297	142.373	9	78	37.52	143.05	20	5.31e+22	203	10	88	24.4	2.1	54.6	625	215.8	2.9	Hayes 2017	2012	-	A	KSM	GR	0	-	EHS	40	143	0	7.9e+21	3e+21	1.28e+22	14.1	-	-
Tohoku	2011-03-11-05-46	Ozawa et al 2012	T	9.1	5.59e+22	11.5	US DUPUTEL	38.297	142.373	9	78	37.52	143.05	20	5.31e+22	203	10	88	24.4	2.1	54.6	625	215.8	2.9	Hayes 2017	2012	-	A	KSM	GNSS	-	-	EHS	-	216	-	6.9e+21	-	-	12.3	0	80
Tohoku	2011-03-11-05-46	Ozawa et al 2011	T	9.1	5.59e+22	11.5	US DUPUTEL	38.297	142.373	9	78	37.52	143.05	20	5.31e+22	203	10	88	24.4	2.1	54.6	625	215.8	2.9	Hayes 2017	2011	-	A	KSM	GNSS	0	100	EHS	40	14	-	3.35e+21	-	-	6	0	100
Tohoku	2011-03-11-05-46	Muto et al 2016	T	9.1	5.59e+22	11.5	US DUPUTEL	38.297	142.373	9	78	37.52	143.05	20	5.31e+22	203	10	88	24.4	2.1	54.6	625	215.8	2.9	Hayes 2017	2016	V	A/V	KSM	GNSS	-	-	EHS	-	274	35	-	-	-	-	-	-
Tohoku	2011-03-11-05-46	Freed et al 2017	T	9.1	5.59e+22	11.5	US DUPUTEL	38.297	142.373	9	78	37.52	143.05	20	5.31e+22	203	10	88	24.4	2.1	54.6	625	215.8	2.9	Hayes 2017	2017	V	A/V	KSM	GNSS	0	80	EHS	-	1096	-	-	-	-	-	0	60
Sumatra (2004)	2004-12-26-00-58	Chlieh et al 2007	T	9.1	6.68e+22	13.5	US DUPUTEL	3.295	95.982	7	114	3.09	94.26	28.6	3.95e+22	329	8	110	35	5.9	40.3	450	180	2.5	Ji et al 2005	2007	-	A	KSM	GNSS	0	50	EHS	-	30	-	2.44e+22	1.18e+22	-	36.5	0	50
Sumatra (2004)	2004-12-26-00-58	Hoechner et al 2011	T	9.1	6.68e+22	13.5	US DUPUTEL	3.295	95.982	7	114	3.09	94.26	28.6	3.95e+22	329	8	110	35	5.9	40.3	450	180	2.5	Ji et al 2005	2011	V	A/V	KSM	GNSS/GR	0	57	EHS	40	548	-	1.24e+22	-	-	18.6	0	50
Sumatra (2004)	2004-12-26-00-58	Hashimoto et al 2006	T	9.1	6.68e+22	13.5	US DUPUTEL	3.295	95.982	7	114	3.09	94.26	28.6	3.95e+22	329	8	110	35	5.9	40.3	450	180	2.5	Ji et al 2005	2006	-	A	KSM	GNSS	0	30	-	40	152	-	3.7e+22	3.57e+22	3.83e+22	55.4	-	-
Sumatra (2004)	2004-12-26-00-58	Gunawan et al 2014	T	9.1	6.68e+22	13.5	US DUPUTEL	3.295	95.982	7	114	3.09	94.26	28.6	3.95e+22	329	8	110	35	5.9	40.3	450	180	2.5	Ji et al 2005	2014	V	A/V	KSM	GNSS	0	150	EHS	-	1446	-	2.45e+21	-	-	3.7	0	100
Sumatra (2004)	2004-12-26-00-58	Gahalaut et al 2008	T	9.1	6.68e+22	13.5	US DUPUTEL	3.295	95.982	7	114	3.09	94.26	28.6	3.95e+22	329	8	110	35	5.9	40.3	450	180	2.5	Ji et al 2005	2008	-	A	KSM	GNSS	35	80	EHS	-	768	7	8.1e+21	-	-	12.1	-	-
Sumatra (2004)	2004-12-26-00-58	De Linage et al 2009	T	9.1	6.68e+22	13.5	US DUPUTEL	3.295	95.982	7	114	3.09	94.26	28.6	3.95e+22	329	8	110	35	5.9	40.3	450	180	2.5	Ji et al 2005	2009	V\P	A/V/P	GA	GNSS/GR	-	-	Layered EHS	-	1680	-	-	-	-	-	-	-
Sumatra (2004)	2004-12-26-00-58	Ogawa & Heki 2007	T	9.1	6.68e+22	13.5	US DUPUTEL	3.295	95.982	7	114	3.09	94.26	28.6	3.95e+22	329	8	110	35	5.9	40.3	450	180	2.5	Ji et al 2005	2007	V\P	P	GA	GR	-	-	-	-	365	-	-	-	-	-	-	-
Sumatra (2004)	2004-12-26-00-58	Panet et al 2010	T	9.1	6.68e+22	13.5	US DUPUTEL	3.295	95.982	7	114	3.09	94.26	28.6	3.95e+22	329	8	110	35	5.9	40.3	450	180	2.5	Ji et al 2005	2010	V	A/V	KSM	GNSS/GR	30	87.4	Elastic lid VEHS	-	1004	-	2.24e+21	-	-	3.4	30	87.4
Sumatra (2004)	2004-12-26-00-58	Subarya et al 2006	T	9.1	6.68e+22	13.5	US DUPUTEL	3.295	95.982	7	114	3.09	94.26	28.6	3.95e+22	329	8	110	35	5.9	40.3	450	180	2.5	Ji et al 2005	2006	-	A	KSM	GNSS	0	50	EHS	-	30	-	1.25e+22	-	-	18.7	0	50
Sumatra (2004)	2004-12-26-00-58	Paul et al 2007	T	9.1	6.68e+22	13.5	US DUPUTEL	3.295	95.982	7	114	3.09	94.26	28.6	3.95e+22	329	8	110	35	5.9	40.3	450	180	2.5	Ji et al 2005	2007	V\P	A	KSM	GNSS	-	-	EHS	-	730	20	-	-	-	-	-	-

## Sheet: Database References
AFTERSLIP STUDIES
Citation	Reference
Arnadottir et al 2005	Árnadóttir, T., Jónsson, S., Pollitz, F.F., Jiang, W. and Feigl, K.L., 2005. Postseismic deformation following the June 2000 earthquake sequence in the south Iceland seismic zone. Journal of Geophysical Research: Solid Earth, 110(B12).
Atzori et al 2008	Atzori, S., Manunta, M., Fornaro, G., Ganas, A. and Salvi, S., 2008. Postseismic displacement of the 1999 Athens earthquake retrieved by the Differential Interferometry by Synthetic Aperture Radar time series. Journal of Geophysical Research: Solid Earth, 113(B9).
Azua et al 2002	Azúa, B.M., DeMets, C. and Masterlark, T., 2002. Strong interseismic coupling, fault afterslip, and viscoelastic flow before and after the Oct. 9, 1995 Colima‐Jalisco earthquake: Continuous GPS measurements from Colima, Mexico. Geophysical research letters, 29(8), pp.122-1.
Baba et al 2006	Baba, T., Hirata, K., Hori, T. and Sakaguchi, H., 2006. Offshore geodetic data conducive to the estimation of the afterslip distribution following the 2003 Tokachi-oki earthquake. Earth and Planetary Science Letters, 241(1-2), pp.281-292.
Barbot et al 2008	Barbot, S., Hamiel, Y. and Fialko, Y., 2008. Space geodetic investigation of the coseismic and postseismic deformation due to the 2003 Mw7. 2 Altai earthquake: Implications for the local lithospheric rheology. Journal of geophysical research: solid earth, 113(B3).
Barbot et al 2009	Barbot, S., Fialko, Y. and Bock, Y., 2009. Postseismic deformation due to the Mw 6.0 2004 Parkfield earthquake: Stress‐driven creep on a fault with spatially variable rate‐and‐state friction parameters. Journal of Geophysical Research: Solid Earth, 114(B7).
Barnhart et al 2016	Barnhart, W.D., Murray, J.R., Briggs, R.W., Gomez, F., Miles, C.P., Svarc, J., Riquelme, S. and Stressler, B.J., 2016. Coseismic slip and early afterslip of the 2015 Illapel, Chile, earthquake: Implications for frictional heterogeneity and coastal uplift. Journal of Geophysical Research: Solid Earth, 121(8), pp.6172-6191.
Bedford et al 2013	Bedford, J., Moreno, M., Baez, J.C., Lange, D., Tilmann, F., Rosenau, M., Heidbach, O., Oncken, O., Bartsch, M., Rietbrock, A. and Tassara, A., 2013. A high-resolution, time-variable afterslip model for the 2010 Maule Mw= 8.8, Chile megathrust earthquake. Earth and Planetary Science Letters, 383, pp.26-36.
Behr et al 1994	Behr, J., Bilham, R., Bodin, P. and Gross, S., 1994. Eureka peak fault afterslip following the 28 June 1992 Landers earthquake. Bulletin of the Seismological Society of America, 84(3), pp.826-834.
Bedford et al 2016	Bedford, J., Moreno, M., Li, S., Oncken, O., Baez, J.C., Bevis, M., Heidbach, O. and Lange, D., 2016. Separating rapid relocking, afterslip, and viscoelastic relaxation: An application of the postseismic straightening method to the Maule 2010 cGPS. Journal of Geophysical Research: Solid Earth, 121(10), pp.7618-7638.
Bejar-Pizarro et al 2010	Béjar-Pizarro, M., Carrizo, D., Socquet, A., Armijo, R., Barrientos, S., Bondoux, F., Bonvalot, S., Campos, J., Comte, D., De Chabalier, J.B. and Charade, O., 2010. Asperities and barriers on the seismogenic zone in North Chile: state-of-the-art after the 2007 M w 7.7 Tocopilla earthquake inferred by GPS and InSAR data. Geophysical Journal International, 183(1), pp.390-406.
Bie et al 2014	Bie, L., Ryder, I., Nippress, S.E. and Bürgmann, R., 2014. Coseismic and post-seismic activity associated with the 2008 M w 6.3 Damxung earthquake, Tibet, constrained by InSAR. Geophysical Journal International, 196(2), pp.788-803.
Biggs et al 2009	Biggs, J., Burgmann, R., Freymueller, J.T., Lu, Z., Parsons, B., Ryder, I., Schmalzle, G. and Wright, T., 2009. The postseismic response to the 2002 M 7.9 Denali Fault earthquake: constraints from InSAR 2003–2005. Geophysical Journal International, 176(2), pp.353-367.
Bodin et al 1994	Bodin, P., Bilham, R., Behr, J., Gomberg, J. and Hudnut, K.W., 1994. Slip triggered on southern California faults by the 1992 Joshua Tree, Landers, and Big Bear earthquakes. Bulletin of the Seismological Society of America, 84(3), pp.806-816.
Bruhat et al 2011	Bruhat, L., Barbot, S. and Avouac, J.P., 2011. Evidence for postseismic deformation of the lower crust following the 2004 Mw6. 0 Parkfield earthquake. Journal of Geophysical Research: Solid Earth, 116(B8).
Burgmann 1997	Bürgmann, R., Segall, P., Lisowski, M. and Svarc, J., 1997. Postseismic strain following the 1989 Loma Prieta earthquake from GPS and leveling measurements. Journal of Geophysical Research: Solid Earth, 102(B3), pp.4933-4955.
Burgmann et al 2001	Bürgmann, R., Kogan, M.G., Levin, V.E., Scholz, C.H., King, R.W. and Steblov, G.M., 2001. Rapid aseismic moment release following the 5 December, 1997 Kronotsky, Kamchatka, earthquake. Geophysical Research Letters, 28(7), pp.1331-1334.
Burgmann et al 2002	Bürgmann, R., Ergintav, S., Segall, P., Hearn, E.H., McClusky, S., Reilinger, R.E., Woith, H. and Zschau, J., 2002. Time-dependent distributed afterslip on and deep below the Izmit earthquake rupture. Bulletin of the Seismological Society of America, 92(1), pp.126-137.
Cakir et al 2003	Cakir, Z., Chabalier, J.B.D., Armijo, R., Meyer, B., Barka, A. and Peltzer, G., 2003. Coseismic and early post-seismic slip associated with the 1999 Izmit earthquake (Turkey), from SAR interferometry and tectonic field observations. Geophysical Journal International, 155(1), pp.93-110.
Cetin et al 2012	Cetin, E., Meghraoui, M., Cakir, Z., Akoglu, A.M., Mimouni, O. and Chebbah, M., 2012. Seven years of postseismic deformation following the 2003 Mw= 6.8 Zemmouri earthquake (Algeria) from InSAR time series. Geophysical Research Letters, 39(10).
Cheloni et al 2010	Cheloni, D., D'agostino, N., D'anastasio, E., Avallone, A., Mantenuto, S., Giuliani, R., Mattone, M., Calcaterra, S., Gambino, P., Dominici, D. and Radicioni, F., 2010. Coseismic and initial post-seismic slip of the 2009 M w 6.3 L'Aquila earthquake, Italy, from GPS measurements. Geophysical Journal International, 181(3), pp.1539-1546.
Cheng et al 2009	Cheng, L.W., Lee, J.C., Hu, J.C. and Chen, H.Y., 2009. Coseismic and postseismic slip distribution of the 2003 Mw= 6.5 Chengkung earthquake in eastern Taiwan: Elastic modeling from inversion of GPS data. Tectonophysics, 466(3-4), pp.335-343.
Chlieh et al 2007	Chlieh, M., Avouac, J.P., Hjorleifsdottir, V., Song, T.R.A., Ji, C., Sieh, K., Sladen, A., Hebert, H., Prawirodirdjo, L., Bock, Y. and Galetzka, J., 2007. Coseismic slip and afterslip of the great M w 9.15 Sumatra–Andaman earthquake of 2004. Bulletin of the Seismological Society of America, 97(1A), pp.S152-S173.
Chlieh et al 2004	Chlieh, M., De Chabalier, J.B., Ruegg, J.C., Armijo, R., Dmowska, R., Campos, J. and Feigl, K.L., 2004. Crustal deformation and fault slip during the seismic cycle in the North Chile subduction zone, from GPS and InSAR observations. Geophysical Journal International, 158(2), pp.695-711.
Copley & Reynolds 2014	Copley, A. and Reynolds, K., 2014. Imaging topographic growth by long‐lived postseismic afterslip at Sefidabeh, east Iran. Tectonics, 33(3), pp.330-345.
Copley et al 2012	Copley, A., Hollingsworth, J. and Bergman, E., 2012. Constraints on fault and lithosphere rheology from the coseismic slip and postseismic afterslip of the 2006 Mw7. 0 Mozambique earthquake. Journal of Geophysical Research: Solid Earth, 117(B3).
D'Agostino et al 2012	D'agostino, N., Cheloni, D., Fornaro, G., Giuliani, R. and Reale, D., 2012. Space‐time distribution of afterslip following the 2009 L'Aquila earthquake. Journal of Geophysical Research: Solid Earth, 117(B2).
De Linage et al 2009	De Linage, C., Rivera, L., Hinderer, J., Boy, J.P., Rogister, Y., Lambotte, S. and Biancale, R., 2009. Separation of coseismic and postseismic gravity changes for the 2004 Sumatra–Andaman earthquake from 4.6 yr of GRACE observations and modelling of the coseismic change by normal-modes summation. Geophysical Journal International, 176(3), pp.695-714.
Deng et al 1998	Deng, J., Gurnis, M., Kanamori, H. and Hauksson, E., 1998. Viscoelastic flow in the lower crust after the 1992 Landers, California, earthquake. Science, 282(5394), pp.1689-1692.
Diao et al 2011	Diao, F., Xiong, X. and Wang, R., 2011. Mechanisms of transient postseismic deformation following the 2001 Mw 7.8 Kunlun (China) earthquake. Pure and applied geophysics, 168(5), pp.767-779.
Diao et al 2014	Diao, F., Xiong, X., Wang, R., Zheng, Y., Walter, T.R., Weng, H. and Li, J., 2014. Overlapping post-seismic deformation processes: Afterslip and viscoelastic relaxation following the 2011 M w 9.0 Tohoku (Japan) earthquake. Geophysical Journal International, 196(1), pp.218-229.
Diao et al 2018	Diao, F., Wang, R., Wang, Y., Xiong, X. and Walter, T.R., 2018. Fault behavior and lower crustal rheology inferred from the first seven years of postseismic GPS data after the 2008 Wenchuan earthquake. Earth and Planetary Science Letters, 495, pp.202-212.
Dogan et al 2014	Dogan, U., Demir, D.Ö., Çakir, Z., Ergintav, S., Ozener, H., Akoğlu, A.M., Nalbant, S.S. and Reilinger, R., 2014. Postseismic deformation following the Mw 7.2, 23 October 2011 Van earthquake (Turkey): Evidence for aseismic fault reactivation. Geophysical Research Letters, 41(7), pp.2334-2341.
Donnellan& Lyzenga 1996	Donnellan, A. and Lyzenga, G., 1997. Fault Afterslip and Upper Crustal Relaxation Following the Northridge Earthquake.
Donnellan& Lyzenga 1998	Donnellan, A. and Lyzenga, G.A., 1998. GPS observations of fault afterslip and upper crustal deformation following the Northridge earthquake. Journal of Geophysical Research: Solid Earth, 103(B9), pp.21285-21297.
Donnellan et al 2002	Donnellan, A., Parker, J.W. and Peltzer, G., 2002. Combined GPS and InSAR models of postseismic deformation from the Northridge earthquake. Pure and Applied Geophysics, 159(10), pp.2261-2270.
Ergintav et al 2002	Ergintav, S., Burgmann, R., McClusky, S., Çakmak, R.E.I.L.I.N.G.E.R., Reilinger, R.E., Lenk, O., Barka, A. and Ozener, H., 2002. Postseismic deformation near the Izmit earthquake (17 August 1999, M 7.5) rupture zone. Bulletin of the Seismological Society of America, 92(1), pp.194-207.
Ergintav et al 2007	Ergintav, S.E.M.İ.H., Doğan, U., Gerstenecker, C., Cakmak, R., Belgen, A., Demirel, H., Aydın, C. and Reilinger, R., 2007. A snapshot (2003–2005) of the 3D postseismic deformation for the 1999, Mw= 7.4 Izmit earthquake in the Marmara Region, Turkey, by first results of joint gravity and GPS monitoring. Journal of Geodynamics, 44(1-2), pp.1-18.
Ergintav et al 2009	Ergintav, S., McClusky, S., Hearn, E., Reilinger, R., Cakmak, R., Herring, T., Ozener, H., Lenk, O. and Tari, E., 2009. Seven years of postseismic deformation following the 1999, M= 7.4 and M= 7.2, Izmit‐Düzce, Turkey earthquake sequence. Journal of Geophysical Research: Solid Earth, 114(B7).
Evans & Meade 2012	Evans, E.L. and Meade, B.J., 2012. Geodetic imaging of coseismic slip and postseismic afterslip: Sparsity promoting methods applied to the great Tohoku earthquake. Geophysical Research Letters, 39(11).
Feng et al 2014	Feng, W., Li, Z., Hoey, T., Zhang, Y., Wang, R., Samsonov, S., Li, Y. and Xu, Z., 2014. Patterns and mechanisms of coseismic and postseismic slips of the 2011 MW 7.1 Van (Turkey) earthquake revealed by multi-platform synthetic aperture radar interferometry. Tectonophysics, 632, pp.188-198.
Feng et al 2018	Feng, M., Bie, L. and Rietbrock, A., 2018. Probing the rheology of continental faults: decade of post-seismic InSAR time-series following the 1997 Manyi (Tibet) earthquake. Geophysical Journal International, 215(1), pp.600-613.
Fialko 2004	Fialko, Y., 2004. Evidence of fluid‐filled upper crust from observations of postseismic deformation due to the 1992 Mw7. 3 Landers earthquake. Journal of Geophysical Research: Solid Earth, 109(B8).
Fielding et al 2009	Fielding, E.J., Lundgren, P.R., Bürgmann, R. and Funning, G.J., 2009. Shallow fault-zone dilatancy recovery after the 2003 Bam earthquake in Iran. Nature, 458(7234), pp.64-68.
Floyd et al 2016	Floyd, M.A., Walters, R.J., Elliott, J.R., Funning, G.J., Svarc, J.L., Murray, J.R., Hooper, A.J., Larsen, Y., Marinkovic, P., Bürgmann, R. and Johanson, I.A., 2016. Spatial variations in fault friction related to lithology from rupture and afterslip of the 2014 South Napa, California, earthquake. Geophysical Research Letters, 43(13), pp.6808-6816.
Freed 2007	Freed, A.M., 2007. Afterslip (and only afterslip) following the 2004 Parkfield, California, earthquake. Geophysical Research Letters, 34(6).
Freed et al 2006	Freed, A.M., Bürgmann, R., Calais, E., Freymueller, J. and Hreinsdóttir, S., 2006. Implications of deformation following the 2002 Denali, Alaska, earthquake for postseismic relaxation processes and lithospheric rheology. Journal of Geophysical Research: Solid Earth, 111(B1).
Freed et al 2017	Freed, A.M., Hashima, A., Becker, T.W., Okaya, D.A., Sato, H. and Hatanaka, Y., 2017. Resolving depth-dependent subduction zone viscosity and afterslip from postseismic displacements following the 2011 Tohoku-oki, Japan earthquake. Earth and Planetary Science Letters, 459, pp.279-290.
Gahalaut et al 2008	Gahalaut, V.K., Jade, S., Catherine, J.K., Gireesh, R., Ananda, M.B., Kumar, P., Narsaiah, M., Jafri, S.S.H., Ambikapathy, A., Bansal, A. and Chadha, R.K., 2008. GPS measurements of postseismic deformation in the Andaman‐Nicobar region following the giant 2004 Sumatra‐Andaman earthquake. Journal of Geophysical Research: Solid Earth, 113(B8).
Gonzalez-Ortega et al 2014	Gonzalez‐Ortega, A., Fialko, Y., Sandwell, D., Alejandro Nava‐Pichardo, F., Fletcher, J., Gonzalez‐Garcia, J., Lipovsky, B., Floyd, M. and Funning, G., 2014. El Mayor‐Cucapah (Mw 7.2) earthquake: Early near‐field postseismic deformation from InSAR and GPS observations. Journal of Geophysical Research: Solid Earth, 119(2), pp.1482-1497.
Graham et al 2014	Graham, S.E., DeMets, C., Cabral-Cano, E., Kostoglodov, V., Walpersdorf, A., Cotte, N., Brudzinski, M., McCaffrey, R. and Salazar-Tlaczani, L., 2014. GPS constraints on the M w= 7.5 Ometepec earthquake sequence, southern Mexico: Coseismic and post-seismic deformation. Geophysical Journal International, 199(1), pp.200-218.
Gualandi et al 2017	Gualandi, A., Avouac, J.P., Galetzka, J., Genrich, J.F., Blewitt, G., Adhikari, L.B., Koirala, B.P., Gupta, R., Upreti, B.N., Pratt-Sitaula, B. and Liu-Zeng, J., 2017. Pre-and post-seismic deformation related to the 2015, Mw7. 8 Gorkha earthquake, Nepal. Tectonophysics, 714, pp.90-106.
Gunawan et al 2014	Gunawan, E., Sagiya, T., Ito, T., Kimata, F., Tabei, T., Ohta, Y., Meilano, I., Abidin, H.Z., Nurdin, I. and Sugiyanto, D., 2014. A comprehensive model of postseismic deformation of the 2004 Sumatra–Andaman earthquake deduced from GPS observations in northern Sumatra. Journal of Asian Earth Sciences, 88, pp.218-229.
Hamiel et al 2012	Hamiel, Y., Baer, G., Kalindekafe, L., Dombola, K. and Chindandali, P., 2012. Seismic and aseismic slip evolution and deformation associated with the 2009–2010 northern Malawi earthquake swarm, East African Rift. Geophysical Journal International, 191(3), pp.898-908.
Hao et al 2012	Hao, M., Shen, Z.K., Wang, Q. and Cui, D., 2012. Postseismic deformation mechanisms of the 1990 Mw 6.4 Gonghe, China earthquake constrained using leveling measurements. Tectonophysics, 532, pp.205-214.
Harsh 1982	Harsh, P.W., 1982. Distribution of afterslip along the imperial fault. The Imperial Valley Earthquake of October 15, 1979, US Geol. Surv. Prof. Pap, 1254, pp.193-203.
Hashimoto et al 2006	Hashimoto, M., Choosakul, N., Hashizume, M., Takemoto, S., Takiguchi, H., Fukuda, Y. and Fujimori, K., 2006. Crustal deformations associated with the great Sumatra-Andaman earthquake deduced from continuous GPS observation. Earth, planets and space, 58(2), pp.127-139.
Hearn et al 2002	Hearn, E.H., Bürgmann, R. and Reilinger, R.E., 2002. Dynamics of Izmit earthquake postseismic deformation and loading of the Duzce earthquake hypocenter. Bulletin of the Seismological Society of America, 92(1), pp.172-193.
Hearn et al 2009	Hearn, E.H., McClusky, S., Ergintav, S. and Reilinger, R.E., 2009. Izmit earthquake postseismic deformation and dynamics of the North Anatolian Fault Zone. Journal of Geophysical Research: Solid Earth, 114(B8).
Heki et al 1997	Heki, K., Miyazaki, S.I. and Tsuji, H., 1997. Silent fault slip following an interplate thrust earthquake at the Japan Trench. Nature, 386(6625), pp.595-598.
Hoechner et al 2011	Hoechner, A., Sobolev, S.V., Einarsson, I. and Wang, R., 2011. Investigation on afterslip and steady state and transient rheology based on postseismic deformation and geoid change caused by the Sumatra 2004 earthquake. Geochemistry, Geophysics, Geosystems, 12(7).
Hoffmann et al 2018	Hoffmann, F., Metzger, S., Moreno, M., Deng, Z., Sippl, C., Ortega‐Culaciati, F. and Oncken, O., 2018. Characterizing afterslip and ground displacement rate increase following the 2014 Iquique‐Pisagua Mw 8.1 earthquake, Northern Chile. Journal of Geophysical Research: Solid Earth, 123(5), pp.4171-4192.
Howell et al 2016	Howell, A., Palamartchouk, K., Papanikolaou, X., Paradissis, D., Raptakis, C., Copley, A., England, P. and Jackson, J., 2017. The 2008 Methoni earthquake sequence: the relationship between the earthquake cycle on the subduction interface and coastal uplift in SW Greece. Geophysical Journal International, 208(3), pp.1592-1610.
Hsu et al 2002	Hsu, Y.J., Bechor, N., Segall, P., Yu, S.B., Kuo, L.C. and Ma, K.F., 2002. Rapid afterslip following the 1999 Chi‐Chi, Taiwan earthquake. Geophysical Research Letters, 29(16), pp.1-4.
Hsu et al 2006	Hsu, Y.J., Simons, M., Avouac, J.P., Galetzka, J., Sieh, K., Chlieh, M., Natawidjaja, D., Prawirodirdjo, L. and Bock, Y., 2006. Frictional afterslip following the 2005 Nias-Simeulue earthquake, Sumatra. Science, 312(5782), pp.1921-1926.
Hsu et al 2007	Hsu, Y.J., Segall, P., Yu, S.B., Kuo, L.C. and Williams, C.A., 2007. Temporal and spatial variations of post-seismic deformation following the 1999 Chi-Chi, Taiwan earthquake. Geophysical Journal International, 169(2), pp.367-379.
Hsu et al 2009	Hsu, Y.J., Yu, S.B. and Chen, H.Y., 2009. Coseismic and postseismic deformation associated with the 2003 Chengkung, Taiwan, earthquake. Geophysical Journal International, 176(2), pp.420-430.
Hu et al 2016	Hu, Y., Bürgmann, R., Uchida, N., Banerjee, P. and Freymueller, J.T., 2016. Stress‐driven relaxation of heterogeneous upper mantle and time‐dependent afterslip following the 2011 Tohoku earthquake. Journal of Geophysical Research: Solid Earth, 121(1), pp.385-411.
Huang et al 2016	Huang, H., Xu, W., Meng, L., Bürgmann, R. and Baez, J.C., 2017. Early aftershocks and afterslip surrounding the 2015 Mw 8.4 Illapel rupture. Earth and Planetary Science Letters, 457, pp.282-291.
Hudnut et al 2002	Hudnut, K.W., King, N.E., Galetzka, J.E., Stark, K.F., Behr, J.A., Aspiotes, A., Van Wyk, S., Moffitt, R., Dockter, S. and Wyatt, F., 2002. Continuous GPS observations of postseismic deformation following the 16 October 1999 Hector Mine, California, earthquake (M w 7.1). Bulletin of the Seismological Society of America, 92(4), pp.1403-1422.
Hutton et al 2001	Hutton, W., DeMets, C., Sanchez, O., Suarez, G. and Stock, J., 2001. Slip kinematics and dynamics during and after the 1995 October 9 Mw= 8.0 Colima–Jalisco earthquake, Mexico, from GPS geodetic constraints. Geophysical Journal International, 146(3), pp.637-658.
Jacobs et al 2002	Jacobs, A., Sandwell, D., Fialko, Y. and Sichoix, L., 2002. The 1999 (M w 7.1) Hector Mine, California, earthquake: Near-field postseismic deformation from ERS interferometry. Bulletin of the Seismological Society of America, 92(4), pp.1433-1442.
Jiang et al 2017	Jiang, Z., Yuan, L., Huang, D., Yang, Z. and Chen, W., 2017. Postseismic deformation associated with the 2008 Mw 7.9 Wenchuan earthquake, China: Constraining fault geometry and investigating a detailed spatial distribution of afterslip. Journal of Geodynamics, 112, pp.12-21.
Jiang et al 2018	Jiang, Z., Huang, D., Yuan, L., Hassan, A., Zhang, L. and Yang, Z., 2018. Coseismic and postseismic deformation associated with the 2016 Mw 7.8 Kaikoura earthquake, New Zealand: fault movement investigation and seismic hazard analysis. Earth, Planets and Space, 70(1), pp.1-14.
Johanson et al 2006	Johanson, I.A., Fielding, E.J., Rolandone, F. and Bürgmann, R., 2006. Coseismic and postseismic slip of the 2004 Parkfield earthquake from space-geodetic data. Bulletin of the Seismological Society of America, 96(4B), pp.S269-S282.
Johnson et al 2006	Johnson, K.M., Burgmann, R. and Larson, K., 2006. Frictional properties on the San Andreas fault near Parkfield, California, inferred from models of afterslip following the 2004 earthquake. Bulletin of the Seismological Society of America, 96(4B), pp.S321-S338.
Johnson et al 2009	Johnson, K.M., Bürgmann, R. and Freymueller, J.T., 2009. Coupled afterslip and viscoelastic flow following the 2002 Denali Fault, Alaska earthquake. Geophysical Journal International, 176(3), pp.670-682.
Jonsson 2008	Jonsson, S., 2008. Importance of post-seismic viscous relaxation in southern Iceland. Nature Geoscience, 1(2), pp.136-139.
Jouanne et al 2011	Jouanne, F., Awan, A., Madji, A., Pêcher, A., Latif, M., Kausar, A., Mugnier, J.L., Khan, I. and Khan, N.A., 2011. Postseismic deformation in Pakistan after the 8 October 2005 earthquake: Evidence of afterslip along a flat north of the Balakot‐Bagh thrust. Journal of Geophysical Research: Solid Earth, 116(B7).
Klein et al 2016	Klein, E., Fleitout, L., Vigny, C. and Garaud, J.D., 2016. Afterslip and viscoelastic relaxation model inferred from the large-scale post-seismic deformation following the 2010 M w 8.8 Maule earthquake (Chile). Geophysical Journal International, 205(3), pp.1455-1472.
Klein et al 2017	Klein, E., Vigny, C., Fleitout, L., Grandin, R., Jolivet, R., Rivera, E. and Métois, M., 2017. A comprehensive analysis of the Illapel 2015 Mw8. 3 earthquake from GPS and InSAR data. Earth and Planetary Science Letters, 469, pp.123-134.
Kogan et al 2011	Kogan, M.G., Vasilenko, N.F., Frolov, D.I., Freymueller, J.T., Steblov, G.M., Levin, B.W. and Prytkov, A.S., 2011. The mechanism of postseismic deformation triggered by the 2006–2007 great Kuril earthquakes. Geophysical Research Letters, 38(6).
Kreemer et al 2006	Kreemer, C., Blewitt, G. and Maerten, F., 2006. Co‐and postseismic deformation of the 28 March 2005 Nias Mw 8.7 earthquake from continuous GPS data. Geophysical Research Letters, 33(7).
Langbein et al 1983	Langbein, J., McGarr, A., Johnston, M.J.S. and Harsh, P.W., 1983. Geodetic measurements of postseismic crustal deformation following the 1979 Imperial Valley earthquake, California. Bulletin of the Seismological Society of America, 73(4), pp.1203-1224.
Langbein et al 2006	Langbein, J., Murray, J.R. and Snyder, H.A., 2006. Coseismic and initial postseismic deformation from the 2004 Parkfield, California, earthquake, observed by Global Positioning System, electronic distance meter, creepmeters, and borehole strainmeters. Bulletin of the Seismological Society of America, 96(4B), pp.S304-S320.
Lienkaemper et al 2016	Lienkaemper, J.J., DeLong, S.B., Domrose, C.J. and Rosa, C.M., 2016. Afterslip behavior following the 2014 M 6.0 South Napa earthquake with implications for afterslip forecasting on other seismogenic faults. Seismological Research Letters, 87(3), pp.609-619.
Lin et al 2013	Lin, Y.N.N., Sladen, A., Ortega‐Culaciati, F., Simons, M., Avouac, J.P., Fielding, E.J., Brooks, B.A., Bevis, M., Genrich, J., Rietbrock, A. and Vigny, C., 2013. Coseismic and postseismic slip associated with the 2010 Maule Earthquake, Chile: Characterizing the Arauco Peninsula barrier effect. Journal of Geophysical Research: Solid Earth, 118(6), pp.3142-3159.
Lubis et al 2013	Lubis, A.M., Hashima, A. and Sato, T., 2013. Analysis of afterslip distribution following the 2007 September 12 southern Sumatra earthquake using poroelastic and viscoelastic media. Geophysical Journal International, 192(1), pp.18-37.
Mahsas et al 2008	Mahsas, A., Lammali, K., Yelles, K., Calais, E., Freed, A.M. and Briole, P., 2008. Shallow afterslip following the 2003 May 21, M w= 6.9 Boumerdes earthquake, Algeria. Geophysical Journal International, 172(1), pp.155-166.
Massonnet et al 1994	Massonnet, D., Feigl, K., Rossi, M. and Adragna, F., 1994. Radar interferometric mapping of deformation in the year after the Landers earthquake. Nature, 369(6477), pp.227-230.
Mencin et al 2016	Mencin, D., Bendick, R., Upreti, B.N., Adhikari, D.P., Gajurel, A.P., Bhattarai, R.R., Shrestha, H.R., Bhattarai, T.N., Manandhar, N., Galetzka, J. and Knappe, E., 2016. Himalayan strain reservoir inferred from limited afterslip following the Gorkha earthquake. Nature Geoscience, 9(7), pp.533-537.
Miura et al 2006	Miura, S., Iinuma, T., Yui, S., Uchida, N., Sato, T., Tachibana, K. and Hasegawa, A., 2006. Co-and post-seismic slip associated with the 2005 Miyagi-oki earthquake (M7. 2) as inferred from GPS data. Earth, planets and space, 58(12), pp.1567-1572.
Miyazaki et al 2004	Miyazaki, S.I., Segall, P., Fukuda, J. and Kato, T., 2004. Space time distribution of afterslip following the 2003 Tokachi‐oki earthquake: Implications for variations in fault zone frictional properties. Geophysical Research Letters, 31(6).
Muto et al 2016	Muto, J., Shibazaki, B., Iinuma, T., Ito, Y., Ohta, Y., Miura, S. and Nakai, Y., 2016. Heterogeneous rheology controlled postseismic deformation of the 2011 Tohoku‐Oki earthquake. Geophysical Research Letters, 43(10), pp.4971-4978.
Ogawa & Heki 2007	Ogawa, R. and Heki, K., 2007. Slow postseismic recovery of geoid depression formed by the 2004 Sumatra‐Andaman earthquake by mantle water diffusion. Geophysical Research Letters, 34(6).
Ohta et al 2012	Ohta, Y., Hino, R., Inazu, D., Ohzono, M., Ito, Y., Mishina, M., Iinuma, T., Nakajima, J., Osada, Y., Suzuki, K. and Fujimoto, H., 2012. Geodetic constraints on afterslip characteristics following the March 9, 2011, Sanriku‐oki earthquake, Japan. Geophysical research letters, 39(16).
Owen et al 2002	Owen, S., Anderson, G., Agnew, D.C., Johnson, H., Hurst, K., Reilinger, R., Shen, Z.K., Svarc, J. and Baker, T., 2002. Early postseismic deformation from the 16 October 1999 M w 7.1 Hector Mine, California, earthquake as measured by survey-mode GPS. Bulletin of the Seismological Society of America, 92(4), pp.1423-1432.
Ozawa et al 2004	Ozawa, S., Kaidzu, M., Murakami, M., Imakiire, T. and Hatanaka, Y., 2004. Coseismic and postseismic crustal deformation after the Mω 8 Tokachi-oki earthquake in Japan. Earth, planets and space, 56(7), pp.675-680.
Ozawa et al 2011	Ozawa, S., Nishimura, T., Suito, H., Kobayashi, T., Tobita, M. and Imakiire, T., 2011. Coseismic and postseismic slip of the 2011 magnitude-9 Tohoku-Oki earthquake. Nature, 475(7356), pp.373-376.
Ozawa et al 2012	Ozawa, S., Nishimura, T., Munekane, H., Suito, H., Kobayashi, T., Tobita, M. and Imakiire, T., 2012. Preceding, coseismic, and postseismic slips of the 2011 Tohoku earthquake, Japan. Journal of Geophysical Research: Solid Earth, 117(B7).
Panet et al 2010	Panet, I., Pollitz, F., Mikhailov, V., Diament, M., Banerjee, P. and Grijalva, K., 2010. Upper mantle rheology from GRACE and GPS postseismic deformation after the 2004 Sumatra‐Andaman earthquake. Geochemistry, Geophysics, Geosystems, 11(6).
Paul et al 2007	Paul, J., Lowry, A.R., Bilham, R., Sen, S. and Smalley Jr, R., 2007. Postseismic deformation of the Andaman Islands following the 26 December, 2004 Great Sumatra–Andaman earthquake. Geophysical Research Letters, 34(19).
Peltzer et al 1998	Peltzer, G., Rosen, P., Rogez, F. and Hudnut, K., 1998. Poroelastic rebound along the Landers 1992 earthquake surface rupture. Journal of Geophysical Research: Solid Earth, 103(B12), pp.30131-30145.
Perfettini & Avouac 2007	Perfettini, H. and Avouac, J.P., 2007. Modeling afterslip and aftershocks following the 1992 Landers earthquake. Journal of Geophysical Research: Solid Earth, 112(B7).
Perfettini et al 2010	Perfettini, H., Avouac, J.P., Tavera, H., Kositsky, A., Nocquet, J.M., Bondoux, F., Chlieh, M., Sladen, A., Audin, L., Farber, D.L. and Soler, P., 2010. Seismic and aseismic slip on the Central Peru megathrust. Nature, 465(7294), pp.78-81.
Podgorski et al 2007	Podgorski, J., Hearn, E.H., McClusky, S., Reilinger, R., Taymaz, T., Tan, O., Prilepin, M., Guseva, T. and Nadariya, M., 2007. Postseismic deformation following the 1991 Racha, Georgia, earthquake. Geophysical research letters, 34(4).
Pollitz et al 2012	Pollitz, F.F., Bürgmann, R. and Thatcher, W., 2012. Illumination of rheological mantle heterogeneity by the M7. 2 2010 El Mayor‐Cucapah earthquake. Geochemistry, Geophysics, Geosystems, 13(6).
Pollitz & Thatcher 2010	Pollitz, F.F. and Thatcher, W., 2010. On the resolution of shallow mantle viscosity structure using postearthquake relaxation data: Application to the 1999 Hector Mine, California, earthquake. Journal of Geophysical Research: Solid Earth, 115(B10).
Pollitz et al 1998	Pollitz, F.F., Bürgmann, R. and Segall, P., 1998. Joint estimation of afterslip rate and postseismic relaxation following the 1989 Loma Prieta earthquake. Journal of Geophysical Research: Solid Earth, 103(B11), pp.26975-26992.
Pollitz et al 2001	Pollitz, F.F., Wicks, C. and Thatcher, W., 2001. Mantle flow beneath a continental strike-slip fault: Postseismic deformation after the 1999 Hector Mine earthquake. Science, 293(5536), pp.1814-1818.
Raucoules et al 2010	Raucoules, D., Ristori, B., de Michele, M. and Briole, P., 2010. Surface displacement of the Mw 7 Machaze earthquake (Mozambique): Complementary use of multiband InSAR and radar amplitude image correlation with elastic modelling. Remote Sensing of Environment, 114(10), pp.2211-2218.
Reddy & Prajapati 2009	Reddy, C.D. and Prajapati, S.K., 2009. GPS measurements of postseismic deformation due to October 8, 2005 Kashmir earthquake. Journal of seismology, 13(3), pp.415-420.
Reddy et al 2013	Reddy, C.D., Sunil, P.S., Bürgmann, R., Chandrasekhar, D.V. and Kato, T., 2013. Postseismic relaxation due to Bhuj earthquake on January 26, 2001: possible mechanisms and processes. Natural hazards, 65(2), pp.1119-1134.
Reilinger & Larsen 1986	Reilinger, R. and Larsen, S., 1986. Vertical crustal deformation associated with the 1979 M= 6.6 Imperial Valley, California earthquake: Implications for fault behavior. Journal of Geophysical Research: Solid Earth, 91(B14), pp.14044-14056.
Reilinger et al 2000	Reilinger, R.E., Ergintav, S., Bürgmann, R., McClusky, S., Lenk, O., Barka, A., Gurkan, O., Hearn, L., Feigl, K.L., Cakmak, R. and Aktug, B., 2000. Coseismic and postseismic fault slip for the 17 August 1999, M= 7.5, Izmit, Turkey earthquake. Science, 289(5484), pp.1519-1524.
Riva et al 2007	Riva, R.E.M., Borghi, A., Aoudia, A., Barzaghi, R., Sabadini, R. and Panza, G.F., 2007. Viscoelastic relaxation and long-lasting after-slip following the 1997 Umbria-Marche (Central Italy) earthquakes. Geophysical Journal International, 169(2), pp.534-546.
Rollins et al 2015	Rollins, C., Barbot, S. and Avouac, J.P., 2015. Postseismic Deformation Following the 2010$$ M= 7.2$$ M= 7.2 El Mayor-Cucapah Earthquake: Observations, Kinematic Inversions, and Dynamic Models. Pure and Applied Geophysics, 172(5), pp.1305-1358.
Ross et al 2017	Ross, Z.E., Rollins, C., Cochran, E.S., Hauksson, E., Avouac, J.P. and Ben‐Zion, Y., 2017. Aftershocks driven by afterslip and fluid pressure sweeping through a fault‐fracture mesh. Geophysical Research Letters, 44(16), pp.8260-8267.
Ryder et al 2007	Ryder, I., Parsons, B., Wright, T.J. and Funning, G.J., 2007. Post-seismic motion following the 1997 Manyi (Tibet) earthquake: InSAR observations and modelling. Geophysical Journal International, 169(3), pp.1009-1027.
Ryder et al 2010	Ryder, I., Bürgmann, R. and Sun, J., 2010. Tandem afterslip on connected fault planes following the 2008 Nima‐Gaize (Tibet) earthquake. Journal of Geophysical Research: Solid Earth, 115(B3).
Ryder et al 2011	Ryder, I., Bürgmann, R. and Pollitz, F., 2011. Lower crustal relaxation beneath the Tibetan Plateau and Qaidam Basin following the 2001 Kokoxili earthquake. Geophysical Journal International, 187(2), pp.613-630.
Savage & Svarc 1997	Savage, J.C. and Svarc, J.L., 1997. Postseismic deformation associated with the 1992 M ω= 7.3 Landers earthquake, southern California. Journal of Geophysical Research: Solid Earth, 102(B4), pp.7565-7577.
Savage & Svarc 2009	Savage, J.C. and Svarc, J.L., 2009. Postseismic relaxation following the 1992 M7. 3 Landers and 1999 M7. 1 Hector Mine earthquakes, southern California. Journal of Geophysical Research: Solid Earth, 114(B1).
Savage et al 1994	Savage, J.C., Lisowski, M. and Svarc, J.L., 1994. Postseismic deformation following the 1989 (M= 7.1) Loma Prieta, California, earthquake. Journal of Geophysical Research: Solid Earth, 99(B7), pp.13757-13765.
Segal et al 2000	Segall, P., Bürgmann, R. and Matthews, M., 2000. Time‐dependent triggered afterslip following the 1989 Loma Prieta earthquake. Journal of Geophysical Research: Solid Earth, 105(B3), pp.5615-5634.
Shao et al 2011	Shao, Z., Wang, R., Wu, Y. and Zhang, L., 2011. Rapid afterslip and short-term viscoelastic relaxation following the 2008 M W 7.9 Wenchuan earthquake. Earthquake Science, 24(2), pp.163-175.
Shen et al 1994	Shen, Z.K., Jackson, D.D., Feng, Y., Cline, M., Kim, M., Fang, P. and Bock, Y., 1994. Postseismic deformation following the Landers earthquake, California, 28 June 1992. Bulletin of the Seismological Society of America, 84(3), pp.780-791.
Shrivastava et al 2016	Shrivastava, M.N., González, G., Moreno, M., Chlieh, M., Salazar, P., Reddy, C.D., Báez, J.C., Yáñez, G., González, J. and de la Llera, J.C., 2016. Coseismic slip and afterslip of the 2015 Mw 8.3 Illapel (Chile) earthquake determined from continuous GPS data. Geophysical Research Letters, 43(20), pp.10-710.
Sreejith et al 2016	Sreejith, K.M., Sunil, P.S., Agrawal, R., Saji, A.P., Ramesh, D.S. and Rajawat, A.S., 2016. Coseismic and early postseismic deformation due to the 25 April 2015, Mw 7.8 Gorkha, Nepal, earthquake from InSAR and GPS measurements. Geophysical Research Letters, 43(7), pp.3160-3168.
Subarya et al 2006	Subarya, C., Chlieh, M., Prawirodirdjo, L., Avouac, J.P., Bock, Y., Sieh, K., Meltzner, A.J., Natawidjaja, D.H. and McCaffrey, R., 2006. Plate-boundary deformation associated with the great Sumatra–Andaman earthquake. Nature, 440(7080), pp.46-51.
Sun & Wang 2015	Sun, T. and Wang, K., 2015. Viscoelastic relaxation following subduction earthquakes and its effects on afterslip determination. Journal of Geophysical Research: Solid Earth, 120(2), pp.1329-1344.
Sylvester 1993	Sylvester, A.G., 1993. Investigation of nearfield postseismic slip following the Mw 7.3 Landers earthquake sequence of 28 June 1992, California. Geophysical research letters, 20(11), pp.1079-1082.
Takahashi et al 2004	Takahashi, H., Nakao, S., Okazaki, N., Koyama, J., Sagiya, T., Ito, T., Ohya, F., Sato, K., Fujita, Y., Hashimoto, M. and Hoso, Y., 2004. GPS observation of the first month of postseismic crustal deformation associated with the 2003 Tokachi-oki earthquake (M JMA 8.0), off southeastern Hokkaido, Japan. Earth, planets and space, 56(3), pp.377-382.
Thomas et al 2014	Thomas, M.Y., Avouac, J.P., Champenois, J., Lee, J.C. and Kuo, L.C., 2014. Spatiotemporal evolution of seismic and aseismic slip on the Longitudinal Valley Fault, Taiwan. Journal of Geophysical Research: Solid Earth, 119(6), pp.5114-5139.
Trasatti et al 2016	Trasatti, E., Tolomei, C., Pezzo, G., Atzori, S. and Salvi, S., 2016. Deformation and related slip due to the 2011 Van earthquake (Turkey) sequence imaged by SAR data and numerical modeling. Remote Sensing, 8(6), p.532.
Wallace et al 2018	Wallace, L.M., Hreinsdóttir, S., Ellis, S., Hamling, I., D'Anastasio, E. and Denys, P., 2018. Triggered slow slip and afterslip on the southern Hikurangi subduction zone following the Kaikōura earthquake. Geophysical Research Letters, 45(10), pp.4710-4718.
Wang & Fialko 2014	Wang, K. and Fialko, Y., 2014. Space geodetic observations and models of postseismic deformation due to the 2005 M7. 6 Kashmir (Pakistan) earthquake. Journal of Geophysical Research: Solid Earth, 119(9), pp.7306-7318.
Wang et al 2009	Wang, L., Wang, R., Roth, F., Enescu, B., Hainzl, S. and Ergintav, S., 2009. Afterslip and viscoelastic relaxation following the 1999 M 7.4 Izmit earthquake from GPS measurements. Geophysical Journal International, 178(3), pp.1220-1237.
Wang et al 2012a (Lifeng, Parkfield)	Wang, L., Hainzl, S., Zöller, G. and Holschneider, M., 2012. Stress‐and aftershock‐constrained joint inversions for coseismic and postseismic slip applied to the 2004 M6. 0 Parkfield earthquake. Journal of Geophysical Research: Solid Earth, 117(B7).
Wang et al 2012b (Lei, Tohoku)	Wang, L., Shum, C.K., Simons, F.J., Tapley, B. and Dai, C., 2012. Coseismic and postseismic deformation of the 2011 Tohoku‐Oki earthquake constrained by GRACE gravimetry. Geophysical Research Letters, 39(7).
Wang et al 2015	Wang, C., Ding, X., Li, Q., Shan, X., Zhu, W., Guo, B. and Liu, P., 2015. Coseismic and postseismic slip models of the 2011 Van earthquake, Turkey, from InSAR, offset-tracking, MAI, and GPS observations. Journal of Geodynamics, 91, pp.39-50.
Wei et al 2015	Wei, S., Barbot, S., Graves, R., Lienkaemper, J.J., Wang, T., Hudnut, K., Fu, Y. and Helmberger, D., 2015. The 2014 M w 6.1 South Napa earthquake: A unilateral rupture with shallow asperity and rapid afterslip. Seismological Research Letters, 86(2A), pp.344-354.
Wen et al 2012	Wen, Y., Li, Z., Xu, C., Ryder, I. and Bürgmann, R., 2012. Postseismic motion after the 2001 Mw 7.8 Kokoxili earthquake in Tibet observed by InSAR time series. Journal of geophysical research: solid earth, 117(B8).
Wimpenny et al 2017	Wimpenny, S., Copley, A. and Ingleby, T., 2017. Fault mechanics and post-seismic deformation at Bam, SE Iran. Geophysical Journal International, 209(2), pp.1018-1035.
Wyatt et al 1994	Wyatt, F.K., Agnew, D.C. and Gladwin, M., 1994. Continuous measurements of crustal deformation for the 1992 Landers earthquake sequence. Bulletin of the Seismological Society of America, 84(3), pp.768-779.
Yagi et al 2003	Yagi, Y., Kikuchi, M. and Nishimura, T., 2003. Co‐seismic slip, post‐seismic slip, and largest aftershock associated with the 1994 Sanriku‐haruka‐oki, Japan, earthquake. Geophysical research letters, 30(22).
Yamasaku & Houseman 2012	Yamasaki, T. and Houseman, G.A., 2012. The crustal viscosity gradient measured from post-seismic deformation: A case study of the 1997 Manyi (Tibet) earthquake. Earth and Planetary Science Letters, 351, pp.105-114.
Yamigawa et al 2015	Yamagiwa, S., Miyazaki, S.I., Hirahara, K. and Fukahata, Y., 2015. Afterslip and viscoelastic relaxation following the 2011 Tohoku‐oki earthquake (Mw9. 0) inferred from inland GPS and seafloor GPS/Acoustic data. Geophysical Research Letters, 42(1), pp.66-73.
Yu et al 2003	Yu, S.B., Hsu, Y.J., Kuo, L.C., Chen, H.Y. and Liu, C.C., 2003. GPS measurement of postseismic deformation following the 1999 Chi‐Chi, Taiwan, earthquake. Journal of Geophysical Research: Solid Earth, 108(B11).

## Sheet: Additional References
COSEISMIC SLIP MODELS
Citation	Reference
Cirella et al 2009	Cirella, A., Piatanesi, A., Cocco, M., Tinti, E., Scognamiglio, L., Michelini, A., Lomax, A. and Boschi, E., 2009. Rupture history of the 2009 L'Aquila (Italy) earthquake from non‐linear joint inversion of strong motion and GPS data. Geophysical Research Letters, 36(19), doi:10.1029/2009GL039795
Elliott et al 2010	Elliott, J.R., Walters, R.J., England, P.C., Jackson, J.A., Li, Z. and Parsons, B., 2010. Extension on the Tibetan plateau: recent normal faulting measured by InSAR and body wave seismology. Geophysical Journal International, 183(2), pp.503-535.
Emolo and Zollo 2005	Emolo, A. and Zollo, A., 2005. Kinematic source parameters for the 1989 Loma Prieta earthquake from the nonlinear inversion of accelerograms. Bulletin of the Seismological Society of America, 95(3), pp.981-994.
Gallovic 2016	Gallovič, F., 2016. Modeling velocity recordings of the M w 6.0 South Napa, California, earthquake: Unilateral event with weak high‐frequency directivity. Seismological Research Letters, 87(1), pp.2-14.
Hayes (NEIC, Alaska Central) 2015	Hayes NEIC, Alaska Central 2015. Preliminary Finite Fault Results for the Nov 03, 2002 Mw 8.0 76 km ENE of Cantwell, Alaska Earthquake (Version 1), http://earthquake.usgs.gov/earthquakes/eventpage/usp000bg0m#finite-fault
Hayes 2017	Hayes, G.P., 2017. The finite, kinematic rupture properties of great-sized earthquakes since 1990. Earth and Planetary Science Letters, 468, pp.94-100.
Hayes NEIC Offshore Honshu 2011	G.Hayes(NEIC,Offshore Honshu 2011).Updated Result of the Mar 9, 2011 Mw 7.3 Earthquake Offshore Honshu, Japan (Tohoku EQ foreshock),http://earthquake.usgs.gov/earthquakes/eqinthenews/2011/usb0001r57/finite_fault.php,last accessed September 1,2013.
Hayes NEIC Qinghai 2015	Hayes (NEIC, Qinghai 2015), Preliminary Finite Fault Results for the Nov 14, 2001 Mw 7.8 259 km NW of Tanggulashan, China Earthquake (Version 1)
Hernandez et al 2004	Hernandez, B., Cocco, M., Cotton, F., Stramondo, S., Scotti, O., Courboulex, F. and Campillo, M., 2004. Rupture history of the 1997 Umbria-Marche (Central Italy) main shocks from the inversion of GPS, DInSAR and near field strong motion data. Annals of Geophysics, 47(4):1355-1376.
Ji (Caltech, Parkfield) 2004	Ji C. (Caltech, Parkfield 2004). Slip history the 2004 (Mw 5.9) Parkfield Earthquake (Single-Plane Model). Source Models of Large Earthquakes. http://www.tectonics.caltech.edu/slip_history/2004_ca/parkfield2.html, last accessed July 1, 2013.
Ji et al 2002	Ji, C., Wald, D.J. and Helmberger, D.V., 2002. Source description of the 1999 Hector Mine, California, earthquake, part II: Complexity of slip history. Bulletin of the Seismological Society of America, 92(4), pp.1208-1226.
Ji et al 2005	Ji, C. 2005. Preliminary Rupture Model for the December 26, 2004 earthquake, off the west coast of northern Sumatra, magnitude 9.1, http://neic.usgs.gov/neis/eq_depot/2004/eq_041226/neic_slav_ff.html.
Mendoza & Hartzell 2013	Mendoza, C. and Hartzell, S., 2013. Finite‐fault source inversion using teleseismic P waves: Simple parameterization and rapid analysis. Bulletin of the Seismological Society of America, 103(2A), pp.834-844.
Poiata et al 2012	Poiata, N., Miyake, H., Koketsu, K. and Hikima, K., 2012. Strong‐Motion and Teleseismic Waveform Inversions for the Source Process of the 2003 Bam, Iran, Earthquake. Bulletin of the Seismological Society of America, 102(4), pp.1477-1496.
Semmane et al 2005	Semmane, F., Campillo, M. and Cotton, F., 2005. Fault location and source process of the Boumerdes, Algeria, earthquake inferred from geodetic and strong motion data. Geophysical research letters, 32(1), doi:10.1029/2004GL021268
Shao and Ji UCSB Honshu 2005	Shao, G. and Ji, C., 2005. Preliminary result of the Aug 16, 2005 Mw 7.19 Honshu earthquake. UCSB http://www. geol. ucsb. edu/faculty/ji/big_earthquakes/2005/08/smooth/honshu. html (accessed 22 August 2013).
Shao and Ji UCSB Kashmir 2005	Shao, G. and Ji, C., 2005. Preliminary Result of the Oct 8, 2005 Mw 7.64 pakistan Earthquake, UCSB http://www.geol.ucsb.edu/faculty/ji/big_earthquakes/2005/10/smooth/2005pakistan.html (last accessed August 20, 2013).
Shao and Ji UCSB Turkey 2011	Shao, G. and Ji, C., 2011. Preliminary Result of the Oct 23, 2011 Mw 7.13 Turkey Earthquake, UCSB http://www.geol.ucsb.edu/faculty/ji/big_earthquakes/2011/10/23/turkey.html (last accessed August 22, 2013).
Sudhaus & Jonsson 2008	Sudhaus, H. and Sigurjón, J., 2009. Improved source modelling through combined use of InSAR and GPS under consideration of correlated data errors: application to the June 2000 Kleifarvatn earthquake, Iceland. Geophysical Journal International, 176(2), pp.389-404.
Yagi 2004	Yagi, Y., 2004. Source rupture process of the 2003 Tokachi-oki earthquake determined by joint inversion of teleseismic body wave and strong ground motion data. Earth, planets and space, 56(3), pp.311-316.
Zeng & Anderson 2000	Zeng, Y., and J. Anderson. 2000. Evaluation of numerical procedures for simulating near-fault long-period ground motions using Zeng method. Report 2000/01 to the PEER Utilities Program, available at http://peer.berkeley.edu
MISC
Citation or Data	Reference
GCMT	Dziewonski, A.M., Chou, T.A. and Woodhouse, J.H., 1981. Determination of earthquake source parameters from waveform data for studies of global and regional seismicity. Journal of Geophysical Research: Solid Earth, 86(B4), pp.2825-2852.
GCMT	Ekström, G., Nettles, M. and Dziewoński, A.M., 2012. The global CMT project 2004–2010: Centroid-moment tensors for 13,017 earthquakes. Physics of the Earth and Planetary Interiors, 200, pp.1-9.
GEM	Styron, R. and Pagani, M., 2020. The GEM global active faults database. Earthquake Spectra, 36(1_suppl), pp.160-180. https://github.com/GEMScienceTools/gem-global-active-faults
UNAVCO	UNAVCO, Plate Motion Calculator, https://www.unavco.org/software/geodetic-utilities/plate-motion-calculator/plate-motion-calculator (last accessed 01.12.2020)
Strain-rate and Plate velocity	Kreemer, C., Blewitt, G. and Klein, E.C., 2014. A geodetic plate motion and Global Strain Rate Model. Geochemistry, Geophysics, Geosystems, 15(10), pp.3849-3889.
COMCAT USGS	USGS, ANSS Comprehensive Earthquake Catalog (ComCat), https://earthquake.usgs.gov/earthquakes/search/ (last accessed 01.12.2020)
SRCMOD	Mai, P.M. and Thingbaijam, K.K.S., 2014. SRCMOD: An online database of finite‐fault rupture models. Seismological Research Letters, 85(6), pp.1348-1357.
